# Supplementary material for: Bioartificial Livers Developed From Gene‐Edited Pig Hepatocyte Organoids Improve Amino Acid and Lipid Profiles in the Plasma of Patients With Liver Failure
Source: MedComm (2020). 2026 May 31;7(6):e70795. doi: 10.1002/mco2.70795 (PMC13239287; doi:10.1002/mco2.70795)
Supplement: Supplementary file 2 — Supporting File 1: mco270795‐sup‐0002‐Data.xlsx [file MCO2-7-e70795-s002.xlsx]

## Sheet: Targeted metabolomic – NEG mode
	QC1	pre-NAL1	pre-NAL2	pre-NAL3	pre-NAL4	pre-NAL5	pre-BAL1	pre-BAL2	pre-BAL3	pre-BAL4	pre-BAL5	QC2	BAL1	BAL2	BAL3	BAL4	BAL5	NAL1	NAL2	NAL3	NAL4	NAL5	QC3	pre-NAL6	pre-BAL6	BAL6	NAL6	pre-NAL7	pre-BAL7	BAL7	NAL7	pre-NAL8	pre-BAL8	BAL8	NAL8	QC4
X13C1.Lactate	2.60248e+07	2.64314e+07	2.79579e+07	2.91482e+07	2.81207e+07	2.76866e+07	3.11814e+07	3.0187e+07	3.04903e+07	3.33429e+07	3.1224e+07	2.95439e+07	2.94048e+07	2.69682e+07	3.04589e+07	2.75602e+07	2.87808e+07	2.84577e+07	2.90512e+07	2.59712e+07	2.51891e+07	2.97127e+07	2.88639e+07	2.5006e+07	2.98379e+07	2.36296e+07	2.82514e+07	3.06663e+07	3.46424e+07	2.51202e+07	3.11358e+07	2.74987e+07	3.16827e+07	2.87038e+07	3.09488e+07	2.85166e+07
Acetoacetate	59175.9	88237.7	50419.1	67222.6	71077.6	186479	46239.8	59807.6	68807.6	49017.4	67318.1	65648.9	48150.3	80183.3	26172.6	31052.8	51989.3	48808	82280.8	63722.5	61969.6	97220.1	61615.8	68975	120804	80487.9	107664	94186.6	26997.1	66202.6	136913	74751.9	41091.9	34293.7	103119	65126.5
Malonate	359047	358378	237442	305760	328208	745980	39562.3	103469	262656	146718	542149	366032	73170.4	213963	70375.2	108365	321907	160909	221853	343245	218694	143914	329266	1.1881e+06	718295	443942	1.06187e+06	219577	24505.7	311228	240934	443094	405851	195049	771839	332405
X.R..3.Hydroxybutyric.acid	5.72592e+06	7.1239e+06	3.99651e+06	4.73934e+06	5.36428e+06	1.46712e+07	925327	2.14494e+06	4.13627e+06	2.44741e+06	1.04144e+07	6.07032e+06	1.08647e+06	3.95621e+06	1.08925e+06	1.75409e+06	5.55375e+06	3.15071e+06	3.37078e+06	4.82506e+06	2.9648e+06	2.7849e+06	5.90583e+06	1.89108e+07	1.18042e+07	8.78071e+06	1.5765e+07	3.19643e+06	456277	5.56547e+06	3.33009e+06	5.20468e+06	7.39889e+06	3.0948e+06	1.18976e+07	6.043e+06
Uracil	29636.5	42970.8	31828.5	35355.5	27910.1	59150.2	15934.1	41037.3	36962	24601.1	31892.3	42712.2	81117.8	68044.9	18305.4	18140.8	38208.8	39608.7	40282.9	31549.6	23186.1	21807.5	28785.2	38770.9	43498	241526	50434.3	20686.4	6251.87	59075.3	14650.2	18312.7	6660.67	39242.6	13706.4	40793.9
Maleic.Acid	155993	108003	181412	154839	241805	200707	63072.2	143332	117694	122811	126794	187501	142504	149778	43549.5	116463	157623	98652.9	284289	188335	218889	115497	152007	199004	105528	315868	220062	220783	44427.8	530761	223658	131905	249175	247220	147023	187579
N.AcetylGlycine	716065	316843	451917	365774	224226	914945	62332.8	564961	735672	210032	253700	795497	1.65073e+06	1.2393e+06	339847	818354	4.35902e+06	267733	574929	583372	184626	750018	721820	1.06439e+06	876597	2.07417e+06	821607	321231	78965.6	1.6661e+06	338017	397805	295805	1.32194e+06	536867	770619
Guanidinoacetate	263627	151986	56012.6	155164	161800	272930	47615.4	48671	224006	197188	211912	279920	255010	452909	162156	319539	389514	151469	111869	199308	167054	267632	272232	136215	151286	1.46525e+06	123264	135105	45166.6	525255	301313	148138	112761	961642	162138	255377
X2.Hydroxyisovaleric.Acid	1.89677e+07	1.1075e+07	4.41102e+06	1.12306e+07	2.38711e+07	3.57701e+07	2.74538e+06	4.1721e+06	1.74142e+07	2.32685e+07	1.60855e+07	1.90253e+07	1.90829e+06	2.3315e+06	1.54266e+06	2.53292e+06	5.42349e+06	9.30797e+06	4.39349e+06	1.6132e+07	2.08375e+07	2.8523e+07	1.93176e+07	4.64195e+07	3.26162e+07	5.30265e+06	3.99938e+07	1.14282e+07	3.0359e+06	5.96091e+06	1.12752e+07	6.17652e+07	4.16017e+07	3.88785e+06	6.28122e+07	1.93963e+07
Succinate	1.40638e+06	1.5659e+06	1.19894e+06	1.52815e+06	1.26025e+06	1.31882e+06	284129	1.47744e+06	991940	1.01903e+06	1.29021e+06	1.32444e+06	981230	2.31809e+06	867432	1.79387e+06	2.66385e+06	718388	1.36141e+06	1.57518e+06	1.29508e+06	1.05659e+06	1.58642e+06	971214	760974	6.57569e+06	914675	716305	277810	1.72017e+06	858349	761089	500995	2.87911e+06	924547	1.50734e+06
Methylmalonate	310539	318931	99097.6	236042	154788	421807	130616	167229	356555	240594	537281	325029	203124	204508	121676	167404	322263	298923	164939	135503	211179	402193	351984	517741	606327	322068	605963	208555	97337.4	435234	247262	300139	155829	308565	359673	311743
Benzoic.acid	1.83189e+06	376784	372755	471125	373734	362162	1.03457e+06	1.26738e+06	1.05926e+06	774539	2.49978e+07	1.96433e+06	545361	738330	538396	521391	8.24636e+06	728817	583366	577609	602113	861708	2.06357e+06	416121	753581	382820	662346	918969	708484	528192	687518	477020	846526	489856	593215	2.03163e+06
X.R..2.Hydroxyisocaproate	2.45477e+06	981461	1.25193e+06	2.25577e+06	2.04724e+06	2.47698e+06	225526	803390	2.97546e+06	1.4936e+06	1.66675e+06	2.5931e+06	865451	1.08711e+06	1.31197e+06	1.14963e+06	873632	623676	1.30345e+06	3.37597e+06	1.76765e+06	1.9722e+06	2.42228e+06	1.25346e+07	7.65355e+06	3.62031e+06	9.87963e+06	1.16685e+06	167547	3.05403e+06	1.1039e+06	2.15493e+06	1.05158e+06	1.82007e+06	1.97995e+06	2.42986e+06
Glutarate	123975	107153	118719	91389.7	218930	368954	49545.4	160399	117834	146398	129561	153754	50593.3	122917	71261.2	143585	109966	102436	176183	147452	230124	326853	156549	119786	146737	479856	184419	169330	85786.7	79143	187576	96644.4	50070.7	159195	143575	145704
X.S..Malate	2.18476e+06	2.65936e+06	1.70788e+06	2.70674e+06	3.64553e+06	2.5117e+06	589850	2.11713e+06	2.27987e+06	1.29842e+06	1.6072e+06	2.30618e+06	169625	616605	143711	207646	1.10303e+06	1.70189e+06	3.60635e+06	4.28586e+06	3.31566e+06	2.46244e+06	2.61769e+06	4.52678e+06	2.51501e+06	3.50655e+06	5.31928e+06	2.929e+06	460656	1.01995e+06	3.10233e+06	3.33196e+06	1.35764e+06	1.24287e+06	3.64467e+06	2.59194e+06
Adenine	476760	32036.8	169625	244006	311400	133761	54616.4	414400	299821	676039	4.2288e+06	479089	226203	80181.5	40786.3	157580	462795	251990	228512	25558.5	289794	449460	459603	2.73183e+06	1.70333e+06	40267.8	1.08173e+06	134453	150746	414666	260249	1.58402e+06	678467	270619	573597	471196
Hypoxanthine	8.04671e+06	1.45398e+07	3.16579e+06	1.19206e+07	1.7775e+07	1.28018e+07	1.50298e+06	4.05942e+06	798152	1.2441e+06	1.03272e+06	8.52615e+06	9.82556e+06	22478012	7.80017e+06	2.02545e+07	1.62378e+07	172636	2.76153e+06	1.0238e+07	8.94456e+06	943870	8.5797e+06	3.20268e+06	1.35356e+06	3.59126e+07	1.51398e+06	8.54139e+06	284753	2.61015e+07	3.62195e+06	6.63596e+06	413031	1.51317e+07	3.99271e+06	8.34597e+06
Adipate	74568	126763	46941.6	73006.8	84552.3	100137	164951	58813.3	123785	51291.1	189636	78428.9	59347.2	84538.8	33377	53033.1	66527.5	58819.4	65823.2	106279	57160.5	114102	86829	143940	136394	72470.8	196146	80163.3	29402.8	95262.9	78510.6	106452	89987.3	52796.8	122917	87006
Xanthine	682681	1.58383e+06	2.65837e+06	558500	655505	1.03364e+06	7526.38	66871.6	387250	351499	569735	696515	758165	1.48326e+06	433704	840225	1.15957e+06	360609	1.48346e+06	740066	521365	404266	697106	410551	321724	2.5947e+06	367091	237798	73871.2	1.60749e+06	341150	246199	137788	1.31661e+06	321518	736687
L.2.Aminoadipate	216535	79478.5	16977.9	25554	54267.3	90523.9	16977.5	37809	47093.3	64075.6	50413.8	228983	685705	515315	310937	609032	1.92463e+06	35707.4	23979.2	29757.2	40959	58819.3	211973	99454.5	146229	1.51255e+06	78782.5	38161.3	16807.1	2.04158e+06	66523.4	23804.9	10499.8	1.24738e+06	15751.8	263183
Phenylpyruvate	139024	88231.6	32560.9	21882.8	29406.9	27131	11203.1	4549.82	28006.7	30806	4026.56	148667	224446	14701.8	25205.7	48141.9	9803.08	83328.9	20656.7	22755.8	41311.5	84749.1	147431	2.38452e+06	442042	70204.6	566177	101896	24859.9	71956.1	90869.1	52161.6	20304.6	73704	31860.3	155335
Urate	4.04693e+06	4.78669e+06	3.16132e+06	5.33915e+06	9.16485e+06	3.99301e+06	1.278e+06	3.04314e+06	7.38991e+06	7.84551e+06	2.9363e+06	4.37048e+06	209250	357287	56550.6	177205	846487	3.69957e+06	3.57255e+06	7.02497e+06	7.03717e+06	3.54057e+06	4.29942e+06	1.48817e+07	8.25926e+06	982014	1.15659e+07	4.28911e+06	1.46399e+06	752200	4.65384e+06	5.20503e+06	3.34236e+06	167750	5.09411e+06	4.18532e+06
L.Citrulline	1.10123e+07	1.51593e+07	3.45283e+06	8.92351e+06	6.19358e+06	1.3858e+07	3.23065e+06	3.78698e+06	1.27509e+07	5.54284e+06	8.55786e+06	1.13744e+07	1.19173e+07	2.61349e+07	7.61422e+06	1.20051e+07	2.81622e+07	1.05474e+07	4.38375e+06	1.02688e+07	4.38048e+06	1.31158e+07	1.17318e+07	1.02248e+07	8.89581e+06	2.49932e+07	7.01506e+06	9.44063e+06	2.69996e+06	2.88535e+07	9.5954e+06	5.76393e+06	4.76628e+06	3.58178e+07	6.65912e+06	1.15822e+07
Hippurate	753965	164922	87883.9	133758	308551	309789	232168	1.07612e+06	1.09203e+06	824871	421728	809207	882207	1.66681e+06	740443	1.65256e+06	3.03216e+06	665078	340439	1.00379e+06	524871	795855	799742	21700.5	544593	590734	429465	2.00551e+06	228677	1.82611e+06	792539	2.22013e+06	510122	362509	581062	793063
beta.D.Glucose.L.Galactose	1.14274e+07	1.05827e+07	4.15052e+06	4.2157e+06	3.84408e+06	9.63649e+06	3.85942e+06	4.69291e+06	6.69828e+06	5.34824e+06	4.36803e+06	1.16807e+07	5.62574e+06	1.33971e+07	6.68631e+07	1.68624e+07	1.15579e+07	9.44885e+06	5.0268e+06	8.50016e+06	3.98556e+06	1.00322e+07	1.17178e+07	1.15868e+07	4.72401e+06	1.42154e+07	8.57064e+06	5.61677e+06	2.46651e+06	9.12684e+06	7.68538e+06	7.04503e+06	3.61882e+06	9.3752e+06	4.64665e+06	1.04684e+07
X4.Hydroxyphenylpyruvate	45161	92604.3	54218	52729.1	80047.4	117292	68969.6	64749.6	21530.7	18904.2	20303.7	51112.6	49539	73639.1	26607.6	21360.2	36059.9	49750.5	8753.42	22233.7	43428	107313	51111.9	231810	115189	77719.9	160714	54617.7	17697.8	124643	66164.8	42008.6	44118.9	42597.1	30809.1	37289.3
X4.Pyridoxate	111186	85785.5	219944	109418	20830.2	78781.2	34310.4	168791	106807	114769	31341.2	161603	80189.7	288293	225403	228339	423454	72127.1	192610	189949	178571	42541.1	165639	42540.3	78078.1	558287	157950	161268	57769	169495	173877	307884	185433	393167	217854	159343
X13C6.Glucose	3.55062e+06	2.93795e+06	4.10785e+06	4.69567e+06	4.38205e+06	3.14567e+06	3.69848e+06	4.82356e+06	3.12389e+06	3.14752e+06	3.7765e+06	2.95349e+06	4.17527e+06	3.6041e+06	1.535e+06	2.51346e+06	2.62917e+06	3.16267e+06	4.23019e+06	3.04186e+06	2.95049e+06	3.68014e+06	4.47595e+06	2.76877e+06	3.14182e+06	2.78089e+06	2.9126e+06	4.14833e+06	6.00606e+06	2.67259e+06	5.09323e+06	3.30968e+06	3.51343e+06	3.25553e+06	3.69576e+06	3.57351e+06
Azelaic.acid	514110	539857	1.23139e+06	1.27787e+06	1.14704e+06	430803	209636	166372	183709	78790.8	119247	523111	108916	241392	113809	98755.9	184952	99984.1	1.41288e+06	1.7446e+06	1.44508e+06	150607	511519	406326	156568	1.82944e+06	436508	596691	276746	239290	599559	359713	99282	158291	387016	588973
X4.Hydroxy.2.quinolinecarboxylic.acid	44811.3	68617.2	30039.7	89279.4	39737.5	96108.7	30805.7	12255.5	99429.1	34659.9	50416.2	46740.6	54528.7	62567.4	30243	37267.4	33437	47261.4	56147	96979.5	35009.4	60566.6	44460.6	87009.3	75273.6	28362.9	71070.6	48663.9	6650.48	65821.4	46216.8	26784.8	35566.7	11729.3	18030.5	44112.4
D.Glucuronate	8.23506e+06	1.92752e+07	1.77451e+07	1.97842e+07	2.30297e+07	1.67318e+07	1.89631e+06	5.65986e+06	7.60229e+06	8.45621e+06	5.21862e+06	1.30944e+07	816900	3.35373e+06	1.76882e+06	3.78914e+06	3.45528e+06	8.02701e+06	2.23785e+07	2.47103e+07	2.2776e+07	8.6876e+06	1.3948e+07	2.07657e+07	6.56735e+06	3.93922e+06	2.3738e+07	2.13546e+07	1.4759e+06	2.24039e+06	1.99875e+07	2.22098e+07	5.20506e+06	4.54868e+06	2.21051e+07	1.42376e+07
X3.Indoxyl.Sulfate	139726	229785	198937	109604	321687	146379	91390.5	82284.6	102596	255395	21352.9	163201	161106	77027.1	281021	402383	242427	172674	155487	124664	334641	201047	155503	4201	78779.9	302767	92786.8	33957.7	23103.5	137278	79477.2	117655	72824.3	252929	127462	160745
Pantothenate	2.64165e+06	1.64553e+06	977116	2.1252e+06	1.94897e+06	2.99792e+06	283532	1.0053e+06	2.33396e+06	1.18289e+06	1.10618e+06	2.99299e+06	3.16798e+06	6.87527e+06	2.20206e+06	4.16757e+06	3.0642e+06	830849	1.0088e+06	2.39755e+06	1.31863e+06	1.45926e+06	2.88412e+06	6.65009e+06	5.10052e+06	1.15578e+07	6.31131e+06	1.03045e+06	352797	5.66739e+06	1.0121e+06	1.90322e+06	1.07268e+06	8.31606e+06	1.66294e+06	2.93916e+06
L.Cystathionine	51814.1	55316.1	23106.1	53562.4	35006.6	191561	9450.45	29056	76668.1	23104	12602	37808.5	24506.6	40960.3	14000.5	18902.4	26606.2	42709.5	27306.1	50409.9	13302	178606	56367.8	203151	136214	57067.4	176864	79123.3	16100.9	43759.6	73526.3	74227.7	35705.4	30806.8	61444.7	62317.7
Biotin	671780	908291	916756	575674	1.18843e+06	1.40932e+06	273166	738790	430182	795634	350968	704753	483815	479247	216412	286486	648635	771404	896734	832924	1.04786e+06	729838	717042	386367	380771	1.86457e+06	553232	1.01826e+06	214669	632333	1.0536e+06	720897	396528	830374	939555	699796
Heptadecanoic.acid	29585.4	37462.3	16103.6	25905.9	25208.3	49364.3	23807.9	70374.9	23809	23805.7	28710.9	36236.3	16451.6	27836.3	16804.1	25206.6	26605.8	19257	44467	21882.6	22581	19255.3	28358.8	35713.9	38161.2	33259.5	11901.4	18731.7	14531.8	75510	34657.7	35361.3	19256.1	26606.6	35187.4	27485.6
Linoleate	106116	72304.4	47794.3	109264	71083.5	241721	28184.5	509413	105059	54971.2	217565	115567	31862.5	120121	89290.8	84036.5	200363	22409.4	313639	129580	70380.9	84213.2	131333	16105.3	135885	114166	98752.2	41315.7	36589.8	48669.8	75993.6	33963.1	98045.4	137469	105748	116453
Xanthosine	127484	92097.3	382470	140441	129574	147792	24856.9	62321.4	136938	55846.3	65823.8	149204	94548.2	308029	99460.7	154111	416851	73882.3	121351	136963	85096.1	112408	146396	147798	88593.2	374705	98049.9	87887.4	39563.6	165673	76688.3	114510	55496.3	146224	91742.8	190550
X13.S..HODE	61271.4	40960.5	40959	46568.3	29059.2	79823.5	49366.3	116956	118885	61268.5	170218	58819.2	35008.9	42712.7	86479.1	73874.4	106971	38160.4	129919	56017.4	53917	84027	71429.5	37112.5	64420.4	80878.2	60743.4	104691	98044.5	68968.6	176883	42712.3	40609.1	73873.7	37812.2	91030.4
Arachidonate	2.59721e+06	1.65136e+06	1.48825e+06	1.68132e+06	1.79008e+06	1.52465e+06	1.43638e+06	9.1171e+06	2.96481e+06	1.75519e+06	1.04586e+07	2.79834e+06	1.32226e+06	4.30832e+06	2.95967e+06	2.43555e+06	1.10188e+07	945278	4.28019e+06	2.08032e+06	1.28994e+06	1.50539e+06	2.89421e+06	1.55704e+06	2.16243e+06	2.57602e+06	1.63644e+06	516157	255218	847032	598047	2.12528e+06	2.17218e+06	2.79897e+06	2.77317e+06	2.93707e+06
N.Acetyl.beta.neuraminate	250853	209423	195116	215133	204960	248710	37111.3	187079	288008	166220	107867	317877	213355	178963	79307.8	136915	181235	188101	325649	302501	133110	213342	237886	1.00268e+06	458727	357890	689415	195136	26259.4	189129	214785	217401	144657	145730	334812	312953
X12.S..HETE	14004	53070.5	19254.2	36059.5	24154.8	15755	26717.2	81411.8	52827.7	32413.9	33609.3	11901.7	75768.4	56584.2	29523.4	38475.7	15051.6	42618.9	66523.6	41838.5	28007.2	13302.4	13652.5	321118	118685	4552.53	141343	6651.03	25803	75065.8	15753	44611.6	23952.9	42806.9	7350.67	16452.3
Sucrose	124670	358233	234385	68615.7	385996	44112.2	35708.2	113633	44111.7	160768	23457.1	117139	28357.5	120215	36938.5	113982	37463.2	112591	93848.1	22755.8	135009	33608.8	112765	165678	219229	216136	183147	130623	36765	53218.7	45164.3	138691	91922.1	103303	137281	94549.3
S.Adenosylhomocysteine	113821	62680.6	16454.9	114866	68632.7	150269	19255.8	4549.82	151661	45866.6	504429	152714	20656.1	89294.6	24157.1	43411.6	156210	46917.3	37814	130648	36060.4	105422	143956	893542	443219	55320	487911	43765.1	25909.8	43062	42713.2	303156	159026	38859.8	265291	138352
Glycocholate	2.2216e+08	2.66956e+08	5.15377e+08	2.01589e+08	3.89689e+08	4.1951e+08	4.86642e+07	3.64116e+08	2.46674e+08	2.87774e+08	9.70227e+07	2.35e+08	1.93895e+06	1.58512e+07	1.6493e+06	8.4542e+06	1.96192e+07	1.88301e+08	4.25906e+08	2.56738e+08	3.18317e+08	4.14813e+08	2.58499e+08	3.08876e+07	1.59333e+07	2.40224e+07	1.80861e+07	4.39786e+08	6.52924e+07	1.26025e+06	3.09488e+08	4.89682e+08	3.10063e+08	6.0419e+06	4.49273e+08	2.6116e+08
Taurocholate	1.73846e+07	4.15638e+07	5.62566e+07	2.7844e+07	3.60124e+07	4.16815e+07	2.16943e+06	2.73126e+07	3.24226e+07	1.75669e+07	1.05794e+06	1.76429e+07	47611.9	494611	39557.6	86645.3	287838	1.86423e+07	3.30683e+07	3.63406e+07	2.15739e+07	3.33973e+07	1.93345e+07	3.09837e+07	1.06944e+07	880732	1.04891e+07	3.50262e+07	2.01212e+06	32037.8	1.98962e+07	4.01483e+07	1.64269e+07	86473.2	3.56872e+07	1.82395e+07
L.Lactate	1.05954e+07	1.41308e+07	1.08191e+07	9.71873e+06	1.53649e+07	1.41801e+07	2.3038e+06	8.90694e+06	6.90459e+06	4.08731e+06	5.12564e+06	1.16878e+07	8.54283e+06	1.55528e+07	5.15349e+06	1.08358e+07	8.76245e+06	7.85826e+06	1.05341e+07	1.48783e+07	1.08184e+07	8.26344e+06	1.13144e+07	1.62046e+07	9.77279e+06	2.97768e+07	1.34958e+07	7.95462e+06	1.32943e+06	2.42022e+07	6.61146e+06	1.3128e+07	4.94323e+06	9.50477e+06	9.42153e+06	1.09497e+07
Fumarate	135557	156039	72148.2	135218	200766	197395	55246.4	58673	95267.4	87019.1	53580.6	114894	75262.2	56901.3	49564.1	104556	97124.5	39221	194944	292943	205637	166381	157454	286315	112287	66717.2	318395	236544	20306.4	32211.4	202493	199465	51475.3	76699.9	183220	111757
X2.Methylmaleate	299825	224843	340466	233447	372402	173005	75975.9	211358	177213	209593	177899	290382	279511	225020	165650	324943	191727	152851	377115	391360	405322	125547	271303	471978	205584	650319	440227	320696	91042.2	655197	369199	235709	90693.7	525375	264462	264105
Allantoin	167016	39910.3	24854.9	110285	37110.6	45163.7	26601.7	92083.5	111686	35211.2	47964.2	143908	599778	57065.2	228307	517716	771621	27655.5	21706.7	77023.3	29754.2	33260.3	157040	71424	95064.3	1.44806e+06	64774	31856.1	11200.2	52516.5	28355.3	33437.3	13652.7	923253	39206.5	143383
cis.Aconitate	4.98243e+06	86499.4	3.54461e+07	3.12555e+07	2.09746e+07	89474.1	6.52397e+06	4.62386e+06	4.33323e+06	2.28912e+06	4.83622e+06	5.09174e+06	15052.9	17154.1	23278.6	23105	419646	5.43562e+06	3.26835e+07	2.78693e+07	1.4243e+07	2.64396e+06	6.86763e+06	1.48815e+07	3.17542e+06	87906.8	9.47027e+06	2.43684e+06	1.66793e+06	59531.4	2.27454e+06	1.07456e+07	1.60524e+06	46569.7	7.76751e+06	7.65174e+06
Citrate	5.12439e+08	5.92889e+06	6.62109e+08	7.0176e+08	7.79625e+08	1.00449e+07	7.82924e+07	2.3878e+08	2.89772e+08	3.63315e+08	2.03327e+08	5.24135e+08	1.0635e+07	3.44778e+06	1.5957e+06	1.4194e+06	2.19875e+06	2.9786e+08	8.35791e+08	8.70294e+08	7.70824e+08	3.76939e+08	5.1467e+08	7.34216e+08	2.4183e+08	7.33147e+06	8.68774e+08	7.55833e+08	7.82726e+07	6.12746e+06	8.26529e+08	7.0226e+08	2.00567e+08	7.41941e+06	7.24671e+08	4.87698e+08
Glycochenodeoxycholate	129954	216938	109278	104730	170270	319446	48672.4	33610.4	100869	70392.6	97007.5	98085.2	3501.2	6650.32	1750.35	4201.88	22755.5	116641	43942.8	39216.8	40968	257522	132760	113295	86498.1	10152.7	37113.5	217295	30812.5	1050.5	105260	122956	74243.3	5598.93	107713	148882
Malondialdehyde	184203	220103	177550	136910	225558	203118	36061.9	149168	111343	68271.9	99075.4	199256	137255	277365	88230.6	161075	125351	109942	148120	210829	188391	150918	183843	245530	138667	435463	208027	131308	19607.3	348185	117302	193665	73347.1	159326	132528	192256
X2.Methylpropanoate	142865	126049	73869.2	96633.6	183845	112565	43759.6	84382.3	107842	88931.5	63016.7	137956	127798	243031	52163.1	165271	135853	167731	144087	171232	195751	162818	131826	155826	130952	251096	150389	99782.3	33260.2	291557	134102	172275	84026.6	161077	139706	132356
Glyceric.acid	186215	279992	177247	139939	260358	356840	59701.6	174098	211798	237404	139771	220037	104365	180414	75992.3	182693	202154	178298	315561	303627	240909	347743	204631	300742	276836	227750	341953	314592	91050.7	123725	333912	165860	108941	242633	168146	211270
MethylSuccinate	192235	89034.8	100349	144442	192926	187641	22866.5	76552	829.09	120507	788.592	194676	95606.6	170725	165013	150203	2164.29	989.344	114549	230570	140721	151844	176608	763707	439558	522186	626154	108062	17730.4	1831.63	101742	102010	1006.69	250723	114497	181238
Oxalacetate	198900	58468.7	274240	358676	383575	137268	23460.7	58120.3	113792	84719.9	107135	222366	28352.3	53912.5	36761.8	52513.3	81576.1	60214.1	425988	508724	425274	122200	217809	515719	164936	146356	477979	404623	36758.9	118347	430207	396179	87879	82276.7	427373	220261
X2.Hydroxyglutarate	3.05416e+06	338294	5.30663e+06	4.41153e+06	5.07954e+06	160432	774673	3.15534e+06	2.09532e+06	1.79423e+06	1.71649e+06	3.26592e+06	326351	2.05053e+06	640098	1.1672e+06	2.14851e+06	2.36458e+06	6.17852e+06	5.66561e+06	4.7982e+06	1.72297e+06	3.30588e+06	4.33796e+06	1.72875e+06	489362	5.23255e+06	3.9629e+06	319123	280023	4.48321e+06	3.95093e+06	1.22628e+06	361796	5.0224e+06	3.34565e+06
N6..1.2.Dicarboxyethyl..AMP	98930.7	171827	402229	95791.9	132414	94028.5	54807.2	444534	87551.1	68644.4	64072.3	121027	22407.3	204423	72131.4	64785.4	55314.7	45520.3	283695	203246	159557	60055.7	98059.6	77216.2	48321.5	75636.8	77397.1	56026.8	26960.8	21007.1	83171.6	131934	91422.5	120157	152761	117010
sn.Glycerol.3.phosphate	37813.9	28882.9	39916.6	50279.4	40387.7	99020.6	45935.7	153933	64799.9	34690	60273.8	42365.8	165974	115566	19261.2	86846.2	137597	39117.6	59700.2	52207.3	33291.5	66692.7	48006.9	48310.4	84723.9	117654	100229	49312.2	26452	130243	9980.96	50643.8	35566.7	63385.3	30811.9	42717.5
Glyceraldehyde	30458.5	26955.2	18730.6	25554.4	26783.2	94536.4	4200.17	22232.2	17331	25558.3	5076.34	32908.5	9102.57	62668.3	30243	22756.2	56364.7	28006.8	36414	31160.3	28359.7	48664.1	37458.3	75800.6	32561.1	85787.9	66519.5	16458.4	14181.7	36059.7	20305.8	35183.3	21181.6	23106.4	36058	31859.6
Pyruvate	812626	686130	410533	643027	1.18955e+06	748940	288405	574591	655633	640673	340964	836101	827234	1.39982e+06	394923	928976	761184	999620	820192	1.03808e+06	1.07523e+06	926693	833418	1.06908e+06	735634	1.45461e+06	1.05944e+06	553586	188386	1.7776e+06	819626	1.14665e+06	530061	1.00263e+06	863665	910335

## Sheet: Targeted metabolomic – POS mode
	QC1	pre-NAL1	pre-NAL2	pre-NAL3	pre-NAL4	pre-NAL5	pre-BAL1	pre-BAL2	pre-BAL3	pre-BAL4	pre-BAL5	QC2	BAL1	BAL2	BAL3	BAL4	BAL5	NAL1	NAL2	NAL3	NAL4	NAL5	QC3	pre-NAL6	pre-BAL6	BAL6	NAL6	pre-NAL7	pre-BAL7	BAL7	NAL7	pre-NAL8	pre-BAL8	BAL8	NAL8	QC4
Trimethylamine	5.23086e+06	4.75366e+06	4.12571e+06	4.30812e+06	3.98679e+06	2.74404e+06	1.06149e+06	5.22389e+06	5.44529e+06	2.24537e+06	1.24221e+07	5.16127e+06	308994	8.33871e+06	3.06971e+06	7.11728e+06	6.84879e+06	3.61687e+06	3.66832e+06	5.92871e+06	3.32683e+06	2.70013e+06	5.18164e+06	3.84928e+06	3.09289e+06	1.40406e+07	2.46779e+06	4.10058e+06	799888	7.30256e+06	3.3985e+06	4.02962e+06	1.21559e+06	1.09869e+07	3.50247e+06	5.09716e+06
L.Glycine	308461	233362	217599	143042	241688	336883	66158.8	282825	234564	240775	268132	311818	311831	434675	138898	352551	576549	204240	330291	202157	224429	320459	320172	544227	431123	494522	541031	329965	97914.6	295791	399015	189680	155236	648546	230380	318350
Trimethylamine.N.oxide	130955	497493	117015	86677.7	152503	548217	86395	83117.8	100786	123526	13053.9	121443	61732.9	97079.4	322544	105254	89644.1	293425	93805.8	79107.4	71233.8	352041	138375	50155	53418.7	216407	56538.6	18990.8	19285.1	91430.5	36794.6	15873.8	18988.2	114278	43774.4	147929
Sarcosine	46580.7	32043.9	13202.6	19282.5	44501.8	29667	6674.94	10976.9	23140.8	41831.4	40053	46580.4	4450.56	40651.3	1779.67	1335.45	18986.2	31150.3	14981.8	24622.7	37381.2	27292.1	35157.8	196687	112177	62462.2	169647	50292.7	16614.1	20768.8	63498.6	21360.6	15426.8	34713	27591.5	36346.4
L.Alanine	5.06241e+06	5.39086e+06	3.98758e+06	2.54627e+06	4.03672e+06	5.51477e+06	1.14966e+06	3.83914e+06	3.02077e+06	3.19526e+06	4.03158e+06	4.80902e+06	6.11852e+06	9.34988e+06	3.20349e+06	6.0573e+06	5.41621e+06	3.84264e+06	4.41384e+06	3.33489e+06	3.22544e+06	5.36667e+06	4.77511e+06	8.74697e+06	6.69688e+06	8.50768e+06	9.02023e+06	4.1309e+06	1.14944e+06	7.65015e+06	4.77603e+06	4.07777e+06	2.04038e+06	6.85217e+06	3.61944e+06	4.95738e+06
Cadaverine	44387.1	39896.9	38879.6	24983.4	48915.8	57161.5	14387.8	25248.6	28715.4	34071.7	29114.6	28142.3	65949.5	54127.4	33978.9	48152.7	30737.2	26523.5	29672.1	36192.3	34655.8	48730.7	49149.7	47258.3	43061.4	74618	37642.1	32207.2	16000.5	80024.5	45662.3	49395.6	18002.8	79827.3	24918	43249.5
X3.Aminoisobutyric.acid	37085.2	40793.5	48213.6	34417.2	39755.5	52813.7	17799.2	39313	44796.9	36786.7	56071.9	43908.9	30704.6	21657.9	19431.8	33969.9	46285.5	40349.8	39457.5	39160.9	38864.9	30556.4	42872.4	61710.5	32931.6	21213.4	47473.8	39754.3	16465.7	10382.8	40050.8	53405.6	29667.4	50437	58747.6	45985.7
Choline	2.02396e+07	1.85729e+07	1.55525e+07	1.65294e+07	1.55152e+07	1.07089e+07	4.22564e+06	2.0236e+07	2.03461e+07	8.4095e+06	4.73602e+07	1.93259e+07	1.19211e+06	3.13041e+07	1.16724e+07	2.63947e+07	2.5993e+07	1.29996e+07	1.36859e+07	2.22168e+07	1.24558e+07	1.03345e+07	1.9347e+07	1.38741e+07	1.1224e+07	5.28797e+07	9.21685e+06	1.5581e+07	3.04725e+06	2.79418e+07	1.30385e+07	1.50917e+07	4.49517e+06	4.36604e+07	1.28326e+07	1.92191e+07
Dimethylglycine	850520	920771	258958	1.5271e+06	1.89531e+06	259999	310791	276928	2.01036e+06	1.96209e+06	1.263e+06	950901	133092	336038	92714.7	159198	373799	896141	343639	1.86634e+06	1.82927e+06	247401	911578	1.18408e+06	892238	337676	1.08141e+06	1.58418e+06	571525	263146	1.88264e+06	1.56741e+06	818232	231037	1.21168e+06	872806
L.Serine	3.70513e+06	4.79206e+06	2.70774e+06	2.45475e+06	4.65884e+06	5.91799e+06	830162	2.56826e+06	3.21992e+06	4.07346e+06	2.44218e+06	3.60221e+06	1.65825e+06	2.99672e+06	1.25668e+06	2.75846e+06	3.14178e+06	2.80194e+06	3.11293e+06	3.01282e+06	4.06076e+06	5.87618e+06	3.5873e+06	6.34442e+06	4.86732e+06	3.923e+06	6.41992e+06	6.01084e+06	1.66657e+06	2.09636e+06	5.88413e+06	2.822e+06	1.95505e+06	3.86418e+06	3.18655e+06	3.38717e+06
Cytosine	138277	153872	90944.5	45688.4	134204	40495.7	45605.4	110382	46873	132156	74437.2	139457	421250	110085	125799	210401	271620	106426	88719.6	39454.7	137942	148038	121205	62599.9	77434.4	166471	63639.5	130516	44367.4	1.67599e+06	33671	127418	99226.6	133208	126932	128783
Creatinine	1.78926e+07	2.07917e+07	9.16081e+06	2.05989e+07	1.8051e+07	2.26058e+07	5.53382e+06	8.92937e+06	2.34588e+07	1.58657e+07	1.04558e+07	1.78043e+07	1.54863e+07	1.93797e+07	6.64013e+06	1.3881e+07	2.29924e+07	1.72374e+07	1.07224e+07	2.47565e+07	1.54581e+07	1.94349e+07	1.79031e+07	3.35675e+07	2.17616e+07	1.80157e+07	2.78565e+07	1.47206e+07	4.15734e+06	1.56356e+07	1.62794e+07	2.14495e+07	1.44742e+07	1.6181e+07	2.13675e+07	1.73007e+07
L.Proline	8.09033e+07	8.86657e+07	4.33116e+07	5.61625e+07	5.41478e+07	1.14703e+08	2.18891e+07	4.28459e+07	7.43919e+07	4.93487e+07	5.88581e+07	7.8244e+07	4.78162e+07	7.78298e+07	4.44738e+07	6.28712e+07	6.73044e+07	6.82593e+07	5.13395e+07	7.07638e+07	4.56547e+07	1.14597e+08	8.01313e+07	1.19739e+08	9.61559e+07	1.27041e+08	1.16944e+08	6.78036e+07	1.84365e+07	1.10436e+08	7.49422e+07	9.33546e+07	6.47835e+07	1.23869e+08	9.85524e+07	8.24253e+07
X5.Aminopentanoic.acid	123182	50437.6	24324.4	39019.4	44211.9	75823.7	12460.2	13795.1	54747.4	45544.3	44509.1	113982	86028.9	354804	80279.1	147245	227766	26111	27888.9	44804.7	42429	67956.6	110401	120497	121700	651085	147248	54603.7	18986.8	262578	73600.6	33825.6	24926.1	333835	37683.5	110119
Betaine	6.53931e+06	3.67509e+06	810868	6.69785e+06	1.01562e+07	1.29444e+07	1.43189e+06	879941	8.60728e+06	1.00424e+07	4.11172e+06	6.51689e+06	5.41602e+06	4.07939e+06	2.48709e+06	3.82566e+06	2.47775e+06	3.30389e+06	1.04515e+06	7.99403e+06	8.44056e+06	1.17338e+07	6.26682e+06	3.81333e+06	3.10253e+06	6.8549e+06	3.12949e+06	1.5862e+07	5.17966e+06	5.0889e+06	1.6246e+07	4.67528e+06	3.20066e+06	6.54383e+06	4.51377e+06	6.10805e+06
L.Valine	3.99742e+06	3.72655e+06	2.31888e+06	1.83773e+06	3.15549e+06	3.26035e+06	800606	2.18914e+06	2.28048e+06	2.75446e+06	4.21948e+06	4.02599e+06	5.25965e+06	4.81725e+06	2.14333e+06	4.74355e+06	4.65862e+06	2.24194e+06	2.63911e+06	2.21094e+06	3.02896e+06	2.53546e+06	3.64231e+06	1.46327e+07	5.03544e+06	8.09858e+06	6.23473e+06	2.67728e+06	832718	7.45356e+06	2.694e+06	1.23044e+06	948683	7.16846e+06	1.45331e+06	3.63168e+06
L.Homoserine	4.49379e+06	4.45829e+06	3.05649e+06	2.62668e+06	5.82093e+06	5.94029e+06	818673	3.09865e+06	3.63889e+06	5.1251e+06	2.6491e+06	4.36755e+06	3.10795e+06	4.80524e+06	2.83682e+06	6.14256e+06	4.19089e+06	3.05957e+06	4.18305e+06	3.57778e+06	4.58881e+06	5.70914e+06	4.59985e+06	7.39941e+06	5.29246e+06	6.36667e+06	6.91585e+06	8.08219e+06	2.07918e+06	3.29344e+06	8.82382e+06	2.29984e+06	1.58794e+06	4.93502e+06	2.66713e+06	4.50809e+06
L.Threonine	4.92441e+06	4.81509e+06	3.55286e+06	2.95636e+06	6.22604e+06	6.40828e+06	926950	3.42292e+06	4.13159e+06	5.54425e+06	2.9128e+06	4.70255e+06	3.60193e+06	5.35502e+06	3.29569e+06	7.20428e+06	4.72281e+06	3.36604e+06	4.49712e+06	3.91437e+06	5.08199e+06	6.23249e+06	4.73315e+06	8.11391e+06	5.69395e+06	7.01163e+06	7.48778e+06	8.7648e+06	2.38647e+06	3.73181e+06	1.00348e+07	2.54757e+06	1.74025e+06	5.33856e+06	2.92675e+06	4.86712e+06
Nicotinamide	141186	106782	62370.1	92548	96363.8	98016.1	67655.3	80878.7	55664.7	67332.1	22135.9	145770	446068	319757	82247.7	120122	122013	28168.1	65315	179775	191260	81346.2	113732	50268.6	51621.6	885685	104728	62999.9	11970.1	411169	73028.2	45790.2	12471	315178	73576.9	125408
Taurine	1.14295e+06	972804	641160	735187	1.634e+06	1.39077e+06	155497	504609	413321	736323	309043	1.14052e+06	1.98582e+06	1.95247e+06	446298	307546	1.36648e+06	492126	752933	654522	943011	1.03536e+06	1.08098e+06	4.37626e+06	2.3994e+06	2.66156e+06	2.97598e+06	991158	236559	1.85329e+06	1.09753e+06	439007	217534	1.03993e+06	502550	1.07507e+06
X5.Oxoproline	330980	293565	347068	318231	333074	290888	376770	339926	293283	311676	312865	303970	295643	318513	1.01518e+06	394245	356809	339612	365201	261489	283791	310210	331280	306026	297128	321171	286144	316141	330706	266535	328298	298967	288516	268022	285545	313452
L.Pipecolate	3.53647e+06	2.06082e+06	1.54357e+06	1.72466e+06	4.16957e+06	4.15581e+06	575817	1.30813e+06	2.14875e+06	4.1507e+06	2.2064e+06	3.58467e+06	797954	2.67065e+06	926390	1.36607e+06	2.69616e+06	2.00085e+06	1.67576e+06	2.02813e+06	3.99316e+06	3.86127e+06	3.58306e+06	5.87919e+06	4.37692e+06	6.13449e+06	4.80058e+06	6.29608e+06	1.20388e+06	2.62158e+06	7.20813e+06	5.27897e+06	3.27107e+06	3.92008e+06	5.8099e+06	4.0299e+06
Agmatine	285837	367164	143041	160868	131990	369180	85197	116194	260233	255898	229461	294384	324519	422928	213099	356976	316213	272481	194959	171836	95496.7	372868	278504	207194	222890	624715	280521	267916	86031.8	406272	276194	172498	118716	557826	129031	280553
N.Acetylputrescine	201659	223700	196013	265294	271020	213615	41158.7	166881	295403	212335	92796.5	214350	61847.8	178004	48669	83534.8	212405	152938	215566	318980	203981	182200	182609	308214	195723	107332	264636	233102	67239.7	275326	263742	319258	209026	97400.4	316311	155323
Creatine	1.51616e+07	6.15468e+06	1.36243e+07	4.11577e+06	1.02108e+07	4.76357e+06	1.25279e+06	1.16986e+07	4.62836e+06	8.51791e+06	7.57642e+06	1.46692e+07	3.93367e+07	4.1651e+07	1.74605e+07	2.21555e+07	3.96821e+07	3.07287e+06	1.27618e+07	4.60841e+06	7.83998e+06	3.52138e+06	1.45528e+07	3.0336e+06	8.04927e+06	5.77154e+07	2.11554e+06	6.94095e+06	2.00249e+06	4.81022e+07	5.4931e+06	1.8408e+06	1.38442e+06	3.50658e+07	2.10735e+06	1.45231e+07
Hydroxyproline	2.32628e+06	713328	796420	1.17056e+06	1.7006e+06	2.25208e+06	309464	1.28866e+06	1.97347e+06	1.9181e+06	3.41054e+06	2.33762e+06	1.33551e+06	2.36071e+06	707249	1.29036e+06	2.52594e+06	870076	1.57686e+06	1.71451e+06	1.59724e+06	2.43825e+06	2.36297e+06	1.12641e+07	7.88142e+06	2.85533e+06	1.01882e+07	1.34553e+06	496413	1.9354e+06	2.04207e+06	1.1921e+06	893569	2.15486e+06	1.55722e+06	2.18342e+06
X5.Aminolevulinate	116677	140981	51920.5	87408	135356	193292	49101.6	67655.9	147528	166854	90222.2	151084	115011	105241	69731.1	162373	162577	147372	113836	134028	127789	234528	165640	337805	177932	208014	277829	103869	69726.3	138035	204785	97637.8	147795	218534	183449	129712
L.Isoleucine	2.62224e+07	2.14092e+07	1.03292e+07	9.00649e+06	1.36379e+07	1.86054e+07	2.42949e+06	1.03526e+07	1.07018e+07	1.00726e+07	2.588e+07	2.54827e+07	5.89603e+07	3.39427e+07	1.55254e+07	4.39174e+07	3.58204e+07	8.84261e+06	1.33123e+07	1.00996e+07	9.72694e+06	1.32519e+07	2.67071e+07	1.38965e+08	2.3635e+07	6.60752e+07	2.94911e+07	1.35251e+07	3.26797e+06	4.98353e+07	1.355e+07	5.24406e+06	4.87789e+06	6.18696e+07	8.15992e+06	2.58635e+07
L.Leucine	1.53084e+07	1.53186e+07	6.4301e+06	5.35931e+06	1.05067e+07	1.25149e+07	1.69118e+06	5.52304e+06	6.34903e+06	8.40505e+06	1.33515e+07	1.56819e+07	2.92605e+07	2.64361e+07	9.78737e+06	2.54308e+07	2.1661e+07	5.54108e+06	6.92856e+06	6.27369e+06	8.65077e+06	7.13122e+06	1.52827e+07	6.19183e+07	1.46951e+07	3.90589e+07	1.84637e+07	7.8159e+06	1.77878e+06	3.48749e+07	7.50527e+06	2.26718e+06	2.68081e+06	3.16274e+07	4.32624e+06	1.46833e+07
L.Ornithine	4.82535e+06	6.47103e+06	4.55506e+06	3.79238e+06	8.38293e+06	5.77928e+06	1.95161e+06	4.39626e+06	3.44191e+06	3.64596e+06	3.9716e+06	5.61993e+06	2.48882e+06	2.79156e+06	1.01136e+06	2.29973e+06	2.48393e+06	4.98098e+06	5.70049e+06	5.74803e+06	6.52428e+06	6.39864e+06	5.33146e+06	7.52624e+06	4.67543e+06	4.61295e+06	7.47324e+06	6.1822e+06	1.018e+06	3.90266e+06	6.52134e+06	3.124e+07	3.37748e+06	4.84894e+06	7.43921e+06	5.73086e+06
L.Asparagine	876161	1.27766e+06	862229	659492	957738	1.48636e+06	227414	845477	719753	941918	222359	886508	83967.1	646571	324882	599533	593277	990742	1.15167e+06	887110	861951	1.34346e+06	876576	1.49746e+06	1.35133e+06	845987	1.95753e+06	1.51304e+06	407803	530217	1.68932e+06	740530	488179	857892	892681	925097
X1.Methylnicotinamide	4.94979e+06	3.03385e+06	176632	2.25606e+06	3.38933e+06	3.64606e+06	702395	342082	3.47209e+06	4.05452e+06	2.20424e+06	4.93454e+06	1.07746e+07	1.38222e+07	3.00046e+06	2.53021e+06	2.88039e+06	2.33345e+06	534289	3.60397e+06	4.31313e+06	3.47124e+06	4.74291e+06	4.15527e+06	3.68651e+06	1.7315e+07	4.32508e+06	2.07028e+06	641541	1.48942e+07	2.05359e+06	1.24403e+06	799859	1.47075e+07	1.55599e+06	4.57118e+06
X4.Acetamidobutanoate	67949.1	56074.5	39163.3	105630	55773.5	107704	23096	44496.7	145399	33817.2	45386.5	64965.7	77246.3	94173.6	39942	60174.2	40196.6	71944.7	52808.4	133824	35003	78177.4	52514.1	97318.5	60222.3	160615	85448	80996.6	22174.2	49834.9	76839.2	205377	101628	119128	151653	77136.4
L.Glutamine	3.33027e+07	4.35901e+07	1.11313e+07	2.00018e+07	2.81097e+07	4.89997e+07	1.1881e+07	1.27247e+07	3.21616e+07	3.169e+07	2.40454e+07	3.36785e+07	2.43561e+07	2.94084e+07	1.3541e+07	3.08182e+07	3.24788e+07	3.64792e+07	3.39016e+07	3.02e+07	2.61621e+07	4.58333e+07	3.34812e+07	5.75658e+07	4.38632e+07	4.51559e+07	6.3245e+07	2.49284e+07	1.63622e+07	3.28959e+07	3.41461e+07	2.80005e+07	2.6413e+07	5.41398e+07	3.70141e+07	3.27317e+07
L.Lysine	2.03933e+07	2.08316e+07	1.39652e+07	1.16802e+07	2.39117e+07	2.08014e+07	3.83129e+06	1.14805e+07	1.49961e+07	1.92552e+07	1.37218e+07	2.13186e+07	3.48248e+07	2.45025e+07	1.1671e+07	2.80754e+07	1.5384e+07	1.27368e+07	1.86522e+07	1.50184e+07	1.89216e+07	2.14653e+07	2.09395e+07	2.89792e+07	1.77831e+07	4.47346e+07	2.44509e+07	2.33825e+07	4.50163e+06	4.25278e+07	2.21847e+07	1.49362e+07	6.70848e+06	3.75363e+07	1.34877e+07	2.14113e+07
L.Glutamate	5.06302e+06	2.54751e+06	1.60815e+07	6.27638e+06	6.86443e+06	1.75067e+06	861148	1.70353e+07	5.56592e+06	2.41649e+06	1.05404e+07	5.13204e+06	3.69024e+06	7.60407e+06	1.69531e+06	4.49293e+06	8.9037e+06	1.02299e+06	2.48558e+07	1.11681e+07	7.07542e+06	963685	5.28124e+06	2.31749e+06	2.5047e+06	4.35145e+06	2.66093e+06	2.49816e+06	380134	2.24137e+06	3.05241e+06	1.85797e+07	4.57506e+06	3.56918e+06	1.82986e+07	5.41241e+06
L.Methionine	5.70242e+06	3.10936e+06	1.07285e+06	3.2153e+06	1.85261e+06	3.89641e+07	499259	855106	3.96777e+06	1.34295e+06	1.89198e+06	5.69372e+06	1.45943e+06	3.12012e+06	3.97203e+06	8.20773e+06	1.6112e+06	1.89877e+06	1.1481e+06	3.77214e+06	1.23723e+06	3.33445e+07	5.75464e+06	3.84366e+06	3.2483e+06	3.33094e+06	4.35864e+06	1.26696e+07	3.20463e+06	2.08487e+06	1.3194e+07	988293	711351	3.04696e+06	1.11458e+06	5.65938e+06
X13C5.15N..L.Glutamic.acid	8.77257e+06	8.83041e+06	9.12833e+06	1.255e+07	1.35371e+07	9.09727e+06	9.60637e+06	8.83943e+06	9.2593e+06	9.49748e+06	9.11116e+06	8.94235e+06	9.19171e+06	8.4831e+06	8.55961e+06	8.38189e+06	7.67803e+06	9.03588e+06	1.7153e+07	1.39564e+07	1.30147e+07	8.79214e+06	9.59749e+06	9.64071e+06	8.41262e+06	7.54717e+06	1.25246e+07	1.5974e+07	8.98321e+06	8.08576e+06	1.6467e+07	1.4249e+07	9.51164e+06	8.52014e+06	1.61209e+07	9.40668e+06
L.Histidine	9.67384e+07	9.07062e+07	1.19735e+08	1.08546e+08	1.70137e+08	1.06826e+08	2.6349e+07	1.08702e+08	9.4569e+07	1.29861e+08	6.77658e+07	1.08045e+08	9.86354e+07	1.03731e+08	4.22263e+07	8.20318e+07	7.82552e+07	8.97932e+07	2.4506e+08	1.73599e+08	2.02835e+08	1.18882e+08	1.22596e+08	1.50344e+08	9.32544e+07	9.97011e+07	2.19451e+08	1.68241e+08	2.91729e+07	1.26556e+08	2.28421e+08	1.60451e+08	6.12259e+07	7.86756e+07	2.02955e+08	1.22053e+08
Carnitine	2.74132e+07	2.94883e+07	3.10954e+07	2.10373e+07	2.77185e+07	2.39401e+07	1.02995e+07	2.8521e+07	2.65919e+07	2.62413e+07	3.7533e+07	2.66103e+07	2.50663e+07	1.49811e+07	1.57008e+07	2.00192e+07	3.08298e+07	2.6351e+07	3.27637e+07	2.50212e+07	2.26899e+07	2.38251e+07	2.63281e+07	3.67154e+07	2.56311e+07	1.74548e+07	3.22871e+07	2.44278e+07	8.35164e+06	8.88372e+06	2.52246e+07	3.52227e+07	2.29893e+07	2.65084e+07	3.08085e+07	2.57691e+07
L.Phenylalanine	5.60412e+07	9.69613e+07	3.5417e+07	3.84095e+07	3.80644e+07	7.6525e+07	1.71547e+07	3.37818e+07	4.66279e+07	3.22185e+07	3.06419e+07	5.78244e+07	9.25085e+07	7.86947e+07	3.07541e+07	7.01523e+07	6.9668e+07	5.73594e+07	4.2799e+07	4.70799e+07	3.26829e+07	6.15464e+07	5.5487e+07	9.85067e+07	7.20213e+07	9.98962e+07	9.49054e+07	5.20423e+07	1.19896e+07	7.8309e+07	5.27965e+07	3.64718e+07	2.38049e+07	9.59124e+07	3.98482e+07	5.65792e+07
N.pi..Methyl.L.histidine	2.07518e+07	1.8755e+06	4.77577e+06	7.25884e+06	5.50044e+06	3.07261e+06	653206	3.76193e+06	6.89314e+06	3.72818e+06	2.30034e+06	2.23769e+07	1.5292e+07	7.61445e+06	4.16222e+06	1.02279e+07	1.4989e+07	2.45514e+06	6.33648e+06	8.54638e+06	4.09193e+06	3.22556e+06	2.61454e+07	1.38301e+08	6.65858e+07	1.35009e+07	1.30612e+08	4.01233e+06	675007	5.76803e+06	5.00142e+06	4.02438e+06	1.6845e+06	1.55229e+07	4.9466e+06	2.71696e+07
L.Arginine	5.19187e+07	6.67264e+07	2.91617e+07	3.28511e+07	3.00931e+07	6.92928e+07	1.11068e+07	2.36485e+07	5.03502e+07	5.13576e+07	4.28593e+07	5.43419e+07	6.95417e+07	7.02519e+07	3.6248e+07	7.0671e+07	5.12316e+07	4.84673e+07	4.05349e+07	3.73735e+07	2.28572e+07	6.82655e+07	5.8274e+07	4.44319e+07	3.68131e+07	1.06599e+08	4.47069e+07	6.18172e+07	1.49593e+07	7.39347e+07	5.92127e+07	3.78455e+07	1.99373e+07	9.44864e+07	3.31828e+07	5.53682e+07
Indole.3.acetate	79811.7	141563	45097.4	198256	179125	132052	31745.6	64507.5	212697	109195	34862	118551	129482	128761	52158.3	87008.4	114573	102975	98489.5	248178	162082	108461	81593.7	177180	89466.3	280903	124634	164393	30854.2	136605	131451	152295	78923.8	170632	136813	87235.7
L.Tyrosine	8.26008e+06	1.25674e+07	4.36473e+06	6.88652e+06	6.93174e+06	1.62669e+07	2.68531e+06	3.48162e+06	8.3753e+06	5.32301e+06	6.53366e+06	8.27547e+06	4.82551e+06	6.70585e+06	8.14908e+06	6.46816e+06	5.87065e+06	8.69453e+06	4.72992e+06	7.95283e+06	5.31858e+06	1.35191e+07	7.99103e+06	1.73486e+07	1.13367e+07	1.139e+07	1.5551e+07	1.09206e+07	2.94315e+06	7.0356e+06	1.15092e+07	3.21109e+06	2.13234e+06	7.10492e+06	3.43676e+06	8.13486e+06
D.Sorbitol	32485.4	85707.9	64285.5	82400.6	90467.1	95561.3	30826.8	91530.6	67490.9	96722.7	48805.7	34118.8	168624	85143.7	54231.6	73167.6	84545.8	58766.8	299468	85742	128196	24034.1	37082.4	80398.3	66751	197198	100279	79822.5	23147.8	423970	42276.5	94787.1	57259.3	113876	36343	38862.6
N8.Acetylspermidine	190259	188186	134430	131467	153737	198581	46583.3	148976	251452	145727	194718	192653	67354.5	73284.6	29073.2	43913.5	131174	160558	194115	203042	105045	169470	175696	434033	247918	88423.1	317685	141257	44502.4	51623.6	184620	441897	253542	71511.6	389634	193850
X13C9.15N.L.Tyrosine	2.25115e+07	1.92935e+07	2.20847e+07	2.22077e+07	2.03701e+07	1.85707e+07	2.40197e+07	2.10759e+07	1.94185e+07	2.12433e+07	2.05163e+07	2.14958e+07	2.09092e+07	2.12965e+07	6.45226e+07	2.59956e+07	2.3342e+07	2.21397e+07	2.24526e+07	1.71358e+07	1.76664e+07	1.81815e+07	2.09598e+07	1.7918e+07	1.9746e+07	1.92748e+07	1.90484e+07	1.99586e+07	2.2945e+07	1.84199e+07	1.9425e+07	1.99283e+07	2.09058e+07	1.81518e+07	1.96417e+07	2.01483e+07
O.Acetylcarnitine	4.25471e+07	4.1185e+07	3.54973e+07	5.48611e+07	4.09319e+07	5.21094e+07	8.5954e+06	2.68608e+07	6.1017e+07	2.46754e+07	1.10676e+08	4.27512e+07	1.7168e+07	8.35962e+06	1.2965e+07	1.28001e+07	5.50106e+07	2.60647e+07	3.27271e+07	5.79384e+07	2.21442e+07	3.86579e+07	4.27726e+07	9.00607e+07	5.81502e+07	2.68202e+07	7.85435e+07	1.8893e+07	4.92253e+06	1.03966e+07	1.97056e+07	4.96238e+07	5.17064e+07	3.52742e+07	7.77164e+07	4.08431e+07
L.Tryptophan	7.99253e+06	1.38709e+07	9.53426e+06	5.47466e+06	1.12805e+07	8.96026e+06	3.42361e+06	6.28853e+06	6.93279e+06	8.36632e+06	3.09583e+06	7.70603e+06	5.41986e+06	4.17298e+06	2.4725e+06	6.23872e+06	3.89367e+06	8.03216e+06	8.99392e+06	8.18691e+06	9.30411e+06	9.57086e+06	7.93482e+06	1.80673e+07	8.63591e+06	9.72734e+06	1.21917e+07	1.37152e+07	3.08184e+06	7.1211e+06	1.32747e+07	3.79378e+06	2.05553e+06	7.86016e+06	3.67234e+06	7.86884e+06
Indolelactate	53949.8	40395.6	29682.9	57813.2	50957.6	21755.3	17902.7	23442.9	45396.9	34006.1	55283.3	42292.6	81386.6	58521.7	20269.8	19668.6	89014.2	16380.1	20419.8	71125.4	33867.3	19478.2	43805.5	394966	204761	56775.7	204568	48705.3	9455.05	23734.3	48430.2	40370.5	18650.1	41851.9	28324.4	41547.5
L.Kynurenine	223420	422394	135145	345638	250329	337278	93426.3	81584.9	402028	238312	83242.8	211754	37140.6	33962.4	13940	41686.6	41748.4	288869	126907	467727	206453	312551	253363	1.04347e+06	309463	124363	503416	379584	74884.2	28462.8	278920	235574	79994.1	76224.9	179654	228717
L.Cystine	2.43965e+06	2.60136e+06	936318	3.66512e+06	4.37594e+06	2.74823e+06	451347	861664	2.48356e+06	2.67303e+06	557503	2.45604e+06	2.16458e+06	2.81606e+06	1.04978e+06	1.96775e+06	3.29857e+06	2.70839e+06	1.97108e+06	4.02435e+06	3.07116e+06	3.13081e+06	2.66541e+06	6.70082e+06	3.34108e+06	2.39624e+06	6.07582e+06	2.31254e+06	363424	2.80473e+06	3.72912e+06	1.82353e+06	1.10278e+06	2.13051e+06	2.16015e+06	2.633e+06
Cytidine	69418.2	93753.6	61475.7	74428.4	22838.7	68529.3	26211.8	15125.8	29367.1	85169.5	50086.7	67043.9	168847	16313.1	96419.5	65859	26105.5	17204.8	100892	24027.1	95738.5	89167.7	78617.5	39457.1	88551.7	47167.1	117074	34705.7	29847.2	1.2736e+06	28181.6	38857.4	64587.1	129290	48649.5	71201.8
Uridine	121358	154899	158164	102064	226476	234768	32628.7	133237	64671.2	124024	45983.6	137387	64675.5	79214.5	25805.9	51319.5	98199.6	107111	188456	121359	210433	141238	124320	90783.7	59924	283490	97015.5	180430	36187.5	105324	190824	139167	69125.9	138572	156686	125509
Inosine	4.29489e+06	8.22624e+06	427681	648867	2.60762e+06	7.00741e+06	26102.5	8304.59	23138.8	62004.3	68827.6	5.16064e+06	1.07034e+07	3.07098e+06	1.00929e+07	2.47605e+07	1.42076e+07	128483	137982	434181	592350	180131	4.82827e+06	1.4926e+06	426470	4.47836e+07	238048	4.30067e+06	124031	2.09237e+07	1.88906e+06	1.05539e+06	114529	7.73277e+06	1.27831e+06	5.40283e+06
Methylthioadenosine	2.54439e+06	91380.7	22837.3	116609	56363	364715	24916.1	10383.9	188193	45383.3	1.5148e+06	2.62735e+06	60220.9	130569	107122	332009	218041	125521	18092	110676	35001.6	262420	2.64742e+06	3.13941e+07	1.46472e+07	97916.2	1.2672e+07	331710	93159.2	180157	247000	1.50814e+07	4.59471e+06	27583.8	4.32798e+06	2.5609e+06
S.Adenosylmethionine	7.45153e+06	144211	154588	571782	330314	971544	1.86551e+06	3.98995e+06	275171	127303	136790	9.36965e+06	7.60378e+06	383859	99977.6	858284	110673	172122	122539	483713	146584	794154	8.63879e+06	1.02515e+08	2.23617e+07	1.08134e+07	4.55311e+07	1.13244e+06	1.64e+06	168256	990857	5.76458e+07	3.33406e+06	9.10281e+06	1.77281e+07	8.82762e+06
alpha.Tocopherol	2.49453e+06	4.86258e+06	5.41455e+06	5.2969e+06	4.00168e+06	4.44355e+06	1.30264e+06	3.55897e+06	3.95458e+06	1.72948e+06	2.27619e+06	3.04453e+06	724709	2.97659e+06	3.1705e+06	1.55493e+06	1.90121e+06	1.97987e+06	4.2715e+06	8.14188e+06	4.75755e+06	2.50278e+06	3.15878e+06	3.00645e+06	1.67148e+06	1.51389e+06	2.60177e+06	2.49795e+06	536879	410635	3.5295e+06	5.06132e+06	3.61423e+06	3.82215e+06	6.28504e+06	2.66071e+06
Bilirubin	3.33171e+07	2.09413e+07	1.64587e+07	3.0206e+07	4.60239e+07	2.57263e+07	1.64089e+07	2.14285e+06	4.30653e+07	2.87807e+07	1.31995e+07	2.77319e+07	1.91871e+07	890110	1.52422e+07	3.67344e+07	1.58432e+07	3.27146e+07	1.00092e+07	4.51206e+07	5.53675e+07	2.70437e+07	2.70398e+07	5.115e+07	2.81763e+07	2.32195e+07	2.78914e+07	2.32602e+07	5.60154e+06	7.28032e+06	2.38535e+07	5.23487e+07	3.32473e+07	3.53667e+07	3.88064e+07	2.75053e+07
X1.Methyladenosine	5.19086e+06	4.73294e+06	4.55547e+06	5.2194e+06	4.48037e+06	4.91108e+06	1.08488e+06	3.9534e+06	5.90285e+06	4.11419e+06	569685	5.13507e+06	5.7829e+06	5.06613e+06	1.61049e+06	4.47358e+06	5.95725e+06	4.58348e+06	5.65461e+06	6.9603e+06	4.01509e+06	4.91103e+06	4.22604e+06	8.03596e+06	4.56063e+06	5.7692e+06	6.42753e+06	4.51817e+06	849152	6.20628e+06	5.03608e+06	8.13635e+06	4.72059e+06	7.20254e+06	8.68589e+06	4.71021e+06
N.Methylhistamine	102392	105565	82534.2	118736	100454	134406	44896.1	90358.9	195036	111497	61158.6	97726	147046	39343.3	48390	54181.3	106769	103474	105549	146165	79815.9	119711	102035	117521	104139	36476.8	105329	72623.1	33942.6	188640	78174.6	147435	132829	45193.8	150778	85464
X4.Trimethylammoniobutanoate	111569	117210	92572.5	88709	89155.9	131744	29368.6	72832.8	130557	73873.6	101175	105639	141869	69417	89601.1	125521	208363	128769	77134.2	98209.1	71200.1	101325	105628	248752	140367	98794.7	179242	127595	21061	42711.7	118094	102068	48647	228592	95836.6	86338.8
L.Adrenaline	293657	418275	722555	340754	336042	328782	165869	733480	214855	147092	187597	290992	136838	572714	242651	171934	182477	266575	579389	369490	413322	159320	384868	160883	176894	188220	230711	250790	106571	103261	208523	491340	169475	335651	472205	368390
X1.Methylguanosine	489808	328657	154005	154300	208641	376474	129665	208040	322145	386872	267446	423009	734618	943164	246930	613565	1.14207e+06	384214	224689	123433	127296	381533	388972	625938	414866	769312	483280	218442	78616.1	988194	216659	371473	397004	1.05773e+06	508228	436838

## Sheet: Targeted lipids – POS mode
	CE(16:1)+NH4	CE(18:0)+NH4	CE(18:1)+NH4	CE(18:1)+NH4_d7_SPLASH.IS	CE(18:2)+NH4	CE(18:3)+NH4	CE(20:1)+NH4	CE(20:2)+NH4	CE(20:3)+NH4	CE(20:4)+NH4	CE(20:5)+NH4	CE(22:2)+NH4	CE(22:4)+NH4	CE(22:5)+NH4	CE(22:6)+NH4	CE(24:1)+NH4	CER(d18:0/16:0)+H	CER(d18:0/18:0)+H	CER(d18:0/20:0)+H	CER(d18:0/20:1)+H	CER(d18:0/22:0)+H	CER(d18:0/22:1)+H	CER(d18:0/24:0)+H	CER(d18:0/24:1)+H	CER(d18:0/26:1)+H	CER(d18:1/16:0)+H	CER(d18:1/18:0)+H	CER(d18:1/18:1)+H	CER(d18:1/20:0)+H	CER(d18:1/20:1)+H	CER(d18:1/22:0)+H	CER(d18:1/22:1)+H	CER(d18:1/24:0)+H	CER(d18:1/24:1)+H	CER(d18:1/26:0)+H	CER(d18:1/26:1)+H	DAG(14:0_18:1)+NH4	DAG(14:0_18:2)+NH4	DAG(14:0_20:0)+NH4	DAG(14:0_20:1)+NH4	DAG(14:0_20:2)+NH4	DAG(15:0_18:1)+NH4	DAG(15:0_18:1-d7)+NH4_SPLASH.IS	DAG(16:0_16:0)+NH4	DAG(16:0_16:1)+NH4	DAG(16:0_17:0)+NH4	DAG(16:0_18:0)+NH4	DAG(16:0_18:1)+NH4	DAG(16:0_18:2)+NH4
QC1	22395	4227.54	189080	85855.2	4.57155e+06	796060	10012.9	53782.7	249419	1.89784e+06	67748.9	7124.83	157241	155252	351414	1112.3	51612.8	104220	67910.2	1682.33	229777	3998.27	18932	284375	687.497	99456.1	57824.1	6493.22	114801	1069.33	549336	29093	1.60541e+06	1.90884e+06	32863.8	33940.2	16319.1	1083.16	545.454	7132.66	773.059	2358.5	194850	93925.5	23871.4	2625.32	33774.7	474959	273162
pre-NAL1	1750.98	4799.55	164951	47330	2.31659e+06	216912	5060.55	104439	276214	497952	7350.7	22190.7	209507	111735	148651	3516.4	13358.6	27802.6	29032.8	6204.66	142435	1780.06	16351.2	240524	574.139	224967	22202.1	1556.16	39614	2582.19	428042	23210.1	1.49676e+06	1.94577e+06	21409.9	38431.2	10520.4	5528.09	483.621	1058.66	1332.04	2888.44	116254	85821.7	13673.4	1428.66	29439.1	527646	364088
pre-NAL2	35236.6	6547.01	443983	31444.6	5.03802e+06	977975	1280.36	25108	437408	2.33187e+06	94205.2	9213.52	77189.8	82553.1	142534	1101.92	113870	287734	146615	5436.31	563875	1270.42	39084.2	692767	555.321	3004.92	139119	1975.19	245119	3176.4	1.14617e+06	62206.3	2.27042e+06	3.5965e+06	26527.3	48064.4	13859	5780.07	401.177	1805.6	862.421	5602.34	39738.7	53751.1	30097.6	1412.3	17242	315418	266921
pre-NAL3	3162.05	7085.82	353659	63452.5	2.81664e+06	315400	7778.66	155148	466639	1.06707e+06	17907.6	66222.1	354220	180926	221276	10703.1	34549.6	101820	46608.8	6503.41	176370	4272.77	13124.6	209777	1775.97	173958	45508.6	2470.06	50794.9	9029.68	311774	37097.3	671880	1.20405e+06	7826.91	18588.4	10323.1	5689.44	1005.48	1792.85	945.66	1811.13	111107	58451.7	4162.6	1254.18	20860.3	332368	188551
pre-NAL4	20341.4	9205.57	413385	96729.7	3.53763e+06	332617	945.398	91513.9	605535	2.02628e+06	23511	48959.6	382293	181683	185150	19911.1	8561.3	14855.4	20279.2	2941.52	122246	2439.9	13470.4	148783	1201.15	109729	5779.12	1350.68	881.821	8586.28	378658	24888.2	1.19487e+06	708441	30601.2	35098.5	2367.79	2839.92	310.416	3161.2	2708.72	1564.01	110743	38999.6	8126.49	896.33	11218.3	310810	150934
pre-NAL5	5867.13	7531.53	395553	98029.7	4.7371e+06	737079	1599.18	306297	876859	1.90128e+06	48892.9	124711	537253	271135	298715	42762.8	24143.2	12956.6	13000.9	3903.77	77896.3	2041.56	13362.6	170650	519.176	95976.5	6629.2	883.259	19344.4	2249.26	397863	36327	794176	866699	9404.3	19196.1	5439.8	2940.28	1374.73	1445.72	2708.88	2151.18	139193	33072.6	8937.84	1277.24	31927.8	230767	202872
pre-BAL1	3425.04	11065.5	190212	255194	3.99054e+06	300540	3352.29	89747.4	284255	1.10939e+06	17911.6	31249.3	170507	124739	259738	8937.55	8184.74	3704.81	7745.11	5581.65	34015.4	2618.17	8738	56693.1	1109.6	51178.7	4586.47	1974.09	15700.8	5765.36	184214	30421.1	499441	530035	6625.77	9976.96	10237.9	1502.28	839.212	2858.31	5654.69	2434.85	299559	57195.8	4035.08	4473.56	31570.5	198758	149643
pre-BAL2	23929.1	11645.4	502774	87033.7	7.67467e+06	1.79418e+06	41813.7	43060.3	478838	3.60375e+06	241218	10492	105895	150717	489878	2644.79	116302	169013	89407.2	4012.15	349906	559.326	26926.3	499161	3367.52	64671.2	125871	776.938	1141.35	1987.77	808387	40371.8	1.67312e+06	2.45788e+06	19953.2	34398.6	14042	4319.85	603.206	5153.06	1826.29	1019.49	123898	108629	37690.9	2936.09	52313.7	520579	309878
pre-BAL3	6185.64	7719.94	306814	133742	4.79051e+06	360816	3601.92	110680	601995	2.03955e+06	51561.6	45699.4	278801	179147	316985	9525.95	32830.8	90255.4	36287.1	3182.51	139184	1118.99	12041.3	210071	922.469	152268	40921.3	5879.29	40344.5	6663.6	278360	32951.9	747576	913938	7697.88	19763.3	16472.8	2905.46	1309.16	5132.85	1833.73	1018.67	200529	80094.1	9912.83	2900.3	39374.1	331616	185101
pre-BAL4	9294.04	9173.74	370151	282050	5.45306e+06	358500	1149.79	85479.6	542839	3.79173e+06	68215.9	26638	251602	221596	332016	8720.96	7060.39	6870.57	8556.61	4057.03	67659.7	1496.66	13889.2	66319	1016.93	137214	12015.8	7606.72	11954.4	5264.9	279150	27915.4	781386	447150	16842.8	12881.2	3157.56	1401.79	1762.3	2448.17	2534.15	2234.3	201192	38888.3	3664.09	4184.11	14802.9	220549	120807
pre-BAL5	24323.1	19909.2	863743	624483	1.40849e+07	1.10519e+06	129634	178459	1.18039e+06	8.50472e+06	371890	41657.9	365599	408850	1.18352e+06	10766.6	28498.8	15620.6	9973	5882.03	50272.6	3363.54	8208.94	109393	1258.97	152213	16713.3	3220.77	8421.56	1664.92	296998	44376.9	759844	592604	21193	11867.7	6466.94	2383.26	1108.11	1727.4	1771.13	3427.6	512249	67413	10230.5	7330.2	23177.4	317863	242747
QC2	26303.7	6253.96	317100	81174.5	4.46824e+06	701060	9865.67	51594.3	310795	2.41804e+06	137174	6663.08	133982	159680	345334	937.267	60911.9	106272	58570.5	3075.4	235663	1848.27	29975.3	366247	1439.43	186766	64039.7	391.326	122243	1518.07	592850	43936.5	1.80343e+06	2.14538e+06	20963	42049	15971.6	5517.61	735.849	4312.29	3292.75	4703.6	256580	93542.9	31893.5	1360.7	43037.5	537427	306413
BAL1	9558.84	4739.49	185972	425959	5.06184e+06	384659	4477.78	93443.1	362019	1.17443e+06	31457.5	26081.6	154230	141527	326081	8809.67	17796.5	10544.5	2538.93	4498.42	41810.1	2170.09	10699.9	68428.1	1300.33	56300	4284.55	4863.56	4977.54	5477.9	149397	34565.7	456416	443342	13610.8	5658.08	8538.7	5001.58	1575.58	2810.79	4103.95	3254.57	267560	82207.2	2830.34	1076.25	44959.5	262402	239178
BAL2	51368.1	18416.7	809644	142809	9.31705e+06	3.03088e+06	38591.8	58501.8	876126	6.7858e+06	510333	13866.9	119242	203744	671739	3191.92	133153	183820	92317.1	3725.73	438418	912.182	30808.3	510129	377.609	94556	110984	2769.72	1842.05	3110.89	993707	47720.7	1.97256e+06	2.90412e+06	24929.7	33123.2	7850.84	1099.65	754.455	4734.41	1244.43	2761.9	213947	94656	23319.9	1347	63085.1	388747	173468
BAL3	5198.4	7525.74	295097	296346	5.62404e+06	457017	1291.56	112119	376460	2.69777e+06	71031.9	35265.5	286389	204000	309809	8197.09	33563.2	52408	36515.1	3270.14	108921	1604.9	7412.18	168624	1007.26	122576	35060.3	4417.04	39217.8	5359.39	242014	31170.6	571168	783060	15314.5	17929.7	5930.24	1946.04	1416.88	2550.72	2683.43	3826.17	262829	88326.4	11408.5	1544.56	41125.3	369918	212167
BAL4	15589.6	11940.9	450848	340822	6.73097e+06	574560	5493.07	95353.1	686664	3.77007e+06	149020	24718.5	230285	254969	454118	11045.3	10620.2	19108	10637.7	4164.06	64866.7	1543.23	10770.5	88462	735.423	147850	2703.46	7850.42	11834.8	4884.1	280375	15839	792715	578767	14236.6	16437.8	2706.76	1909.06	435.128	2692.07	1588.6	2293.24	232999	65664.5	5373.6	5655.8	18891.2	288276	159345
BAL5	21725.9	18964.1	714833	483351	1.24683e+07	1.09288e+06	52121.1	177143	1.12716e+06	6.27705e+06	449676	48854.1	505317	423850	1.29621e+06	14585.7	23791.6	17142.9	19406.9	5138.38	55424.2	2403.04	6023.34	138390	591.397	191079	12496.1	5098.85	10175.7	1521.23	393448	44521.7	835707	854175	7652.92	6624.18	5889.37	5113.86	1181.08	2728.79	3648.54	2031.88	563809	71794.4	13120.6	10238.4	29797.4	436491	271680
NAL1	1681.96	4200.86	213675	195035	3.50847e+06	269624	4732.35	101688	281040	941161	19167	28544.5	175122	132616	263714	7880.22	8925.96	2716.74	9187.99	3191.47	30331.8	1381.27	6436.38	65942.3	866.025	55299.2	6789.95	2119.76	7540.05	6528.51	160075	29462.9	481198	503016	11532.4	7384.5	2899.85	1652.32	1498.26	3674.43	3376.37	1334.16	156573	45097.2	8230.37	2399.14	7276.04	189728	135457
NAL2	28706	10257.5	505619	83970	7.48866e+06	1.25972e+06	1984.25	36829.4	550361	4.19283e+06	188290	9730.67	129624	110248	506016	2635.3	70669.6	118017	69806.8	3040.05	282387	3061.25	19690.2	393716	380.888	57818.2	89415.8	628.143	148157	2748.55	713679	26521.1	1.68951e+06	1.87639e+06	17392.1	27807.8	16592.2	5538.03	529.471	1131.71	1187.04	2586.82	127662	128520	40839.5	826.903	33025.8	538320	336951
NAL3	1839.31	11452.5	426906	103641	5.51805e+06	479830	1704.05	143283	635782	2.60577e+06	47479.5	56729.9	339386	173461	317094	12378.3	38549.9	82252.1	52833.5	1367.54	165435	3458.38	14995.3	238218	2147.97	152511	32624.6	678.678	1362.58	5650.06	354859	28208.7	1.07082e+06	1.14296e+06	10866.9	17676.4	9496.04	3551.13	629.236	1657.7	1533.06	3277.54	105288	72068.9	12171.6	2390.21	22306.1	396445	229799
NAL4	11213.2	12913.2	548247	151679	8.27672e+06	464431	3277.73	84920.3	741309	4.45209e+06	152937	32991.5	302166	218159	397184	13228.7	10250.9	8834.45	12830.5	3622.86	85084.1	3328.74	14621.4	88115.9	508.2	50125.5	11294.1	2375.47	23168.2	5784.4	341274	30072.9	1.23591e+06	729889	32544.5	25332.2	7837.5	2352.15	1332.51	2560.08	1503.32	2425.49	130455	48420.8	16507.1	822.66	19209.4	313473	190792
NAL5	3720.13	10184.5	397194	440845	7.29049e+06	578793	11530.2	195404	758740	3.39992e+06	217918	72890.3	413220	342475	618860	21950.2	19198	7405.53	10296.4	3899.73	56497.8	1795.52	9399.21	105874	2245.49	166632	6730.21	5457.05	9539.35	6034.84	246213	23419.3	567359	582289	10830.9	13372.1	3017.14	2471.99	1822.7	2266.49	7853.87	2101.9	468943	42669.8	6476.25	1350.59	22516.7	213872	141861
QC3	12597	5352.8	200719	58802.2	3.7614e+06	665008	11177.4	29923.8	228508	1.86517e+06	90747	5603.73	95020.7	164663	316684	740.748	63003.5	104876	60513.9	4393.55	268929	5109.73	20701.1	374180	723.721	180541	48480.3	3270.79	96942.5	9790.52	633097	38883	1.86926e+06	2.1162e+06	31147.2	41565.2	18529.6	5690.88	377.131	4034.22	2152.64	3282.39	216655	93420.6	35037.8	1551.03	45404.6	522508	308452
pre-NAL6	22412.4	12072.1	536087	254275	7.21101e+06	390831	5862.28	172090	625426	2.19903e+06	78359.7	52216.6	646711	726564	803230	29939.2	12867.9	7223.64	4252.48	4135.97	17815.1	882.616	15996.4	66180.9	973.73	176193	5364.13	2874.14	14095	7491.48	491314	39710.1	294157	780684	3547.93	15375.7	4680.06	2270.72	1993.96	1101.5	2908.25	2478.68	275294	18664.2	8271.64	6515.64	10332.2	171976	61428.8
pre-BAL6	22067.6	15722.2	928914	321236	1.14563e+07	851514	2982.6	132022	755114	5.8825e+06	289943	28715.8	306482	653287	1.32023e+06	22729.1	5471.1	4248.23	2149.72	5245.68	32995.5	2472.02	6678.23	62017.7	1950.77	165237	6763.62	2171.82	14171.2	6788.66	410543	40327.7	617956	844064	21307.4	14469.1	5935.62	3061.63	4832.01	5627.34	2956.74	2603.26	478659	20777.6	8021.01	2297.92	22963.2	166854	109650
BAL6	13677	17010.8	929113	328144	1.30087e+07	776466	3941.72	108989	821949	6.02637e+06	309295	31208.3	390954	659479	1.65297e+06	20943.7	8398.65	7243.38	8338.15	3962	27361.7	2631.8	9551.39	68867.3	1030.12	185181	12721.5	5009.26	14546.4	6169.32	443076	37496.4	643192	724890	6387.25	9764.79	4210.47	3778.56	1948.68	3164.71	5244.22	3128.37	457965	36052	5865.88	2528.13	17950.1	242216	142581
NAL6	12116.4	20563.3	863256	268212	9.37135e+06	883105	5648.35	132084	798204	6.30311e+06	314258	38355.8	328708	456959	1.37639e+06	24000.7	8729.56	2453.54	17016.6	3530.81	45853.5	2492.52	13389.7	90972.8	901.69	112701	7083.6	5185.4	25194.7	6861.18	413711	37800.3	1.20361e+06	1.03497e+06	11782.7	12425.8	2703.27	1413.98	3502.46	1502.28	5358.68	1493.27	268322	30589.6	9748.12	3767.06	18082	188911	129236
pre-NAL7	29218.5	10949	638275	154567	7.87354e+06	959120	9742.52	82705.4	613978	3.47433e+06	61586.8	31219.4	168614	98788.2	338583	9692.47	13469.8	12847.4	22377.3	2964.48	129177	871.316	13532.8	93378.1	2217.8	118737	18433.9	528.686	24155.8	7622.15	359176	28618.8	1.08139e+06	511871	23118.6	16493.6	7253.76	2529.26	1432.85	1501.07	3185.11	1926.1	124410	33233.3	6060.98	667.281	15680.5	197507	122515
pre-BAL7	16235.1	19244.2	700349	959972	1.266e+07	1.46088e+06	12580.2	93225	758229	4.898e+06	173596	12961.8	155201	122930	648274	6282.93	7322.57	17370.4	2433.14	4439.07	80275.8	3570.21	7164.67	56054.3	2181.41	17476.7	5765.43	2382.45	9464.4	8511.73	308084	56102.9	780739	358136	15026.4	11021.7	11536.4	5000.84	2108.16	4293.14	7114.11	4243.83	624292	52067.2	5748.07	1643.73	16948.9	165944	148641
BAL7	13235.4	29213.1	582391	897882	1.50274e+07	1.38723e+06	50070.4	61517.9	718637	4.58065e+06	143674	12638.4	100637	221685	678609	7056.27	4261.16	23211	8810.8	9756.26	61720.7	4770.64	5815.36	24388	2820.17	92961.9	15881	9080.24	16320.2	11373.7	276190	74966.8	677457	343037	14736.2	7622.9	13444.5	6937.97	4223.54	5736.65	12269.6	5670.76	599497	60338.1	14575.3	4704.24	39879.3	233017	148975
NAL7	10442.1	13132.7	708324	179301	9.39606e+06	892187	2002.44	62180.2	900713	5.0144e+06	153786	27033.3	143355	128271	574539	9980.41	11353.2	6533.33	13087	1206.73	133592	2982.08	19641.4	75874.6	865.956	111614	5324.82	2817.85	22583.3	6246.37	361622	29340.3	1.28354e+06	668263	19322.6	21628.5	2454.93	2169.86	1494.89	4580.42	1018.48	1953.93	177564	28664.5	5306.81	1868.45	21139.7	240937	169870
pre-NAL8	50009.6	6490.8	255376	132905	2.65383e+06	353193	1869.51	66175.1	398004	1.12835e+06	42639.6	20793.9	214002	135970	122921	11136	22486.6	23404.6	19458.3	2419.87	115066	1302.94	7929.41	237342	854.231	121274	9032.71	5766.71	41889.3	6506.61	242391	22819.2	1.05066e+06	1.42717e+06	19770.2	50901.8	10835.8	773.106	619.073	2177.82	871.172	1990.94	78496.6	108193	56091.5	856.26	57247.7	518151	141602
pre-BAL8	23263.5	7274.3	302664	187367	4.19514e+06	371193	3107.29	58840.1	435420	1.53724e+06	53282.6	18331.3	188972	158769	205352	8915.61	26743.6	28159.1	20343.3	1442.57	88341.2	2374.78	10184.7	176150	1666.32	109559	9894.54	1995.54	20716.7	7931.36	205435	19776.3	871343	1.1266e+06	16178.5	34303.6	7703.31	1571.81	662.978	1368.99	1767.56	1018.53	150218	104260	27514	1367.32	47109.2	380684	126676
BAL8	39508.8	7153.8	363112	204645	4.65287e+06	538671	3209.27	59655.3	547947	1.83351e+06	65543.4	20462.5	217307	131912	214440	9053.31	30496.8	34398.8	15867.2	2168.24	90298.1	2232.77	17152.6	202587	2186.7	37421.2	9164.21	583.117	22500.1	2488.2	212694	35435.7	951516	1.30549e+06	19613.1	36805.3	13084	1806.71	1402.11	1593.95	1357.22	1915.08	164470	97451.3	45408.7	1703.38	46973.5	434668	140778
NAL8	33078.5	7302.09	457314	161539	4.7219e+06	429458	3330.34	62973.4	613238	1.93437e+06	53303.4	22059.4	234062	127751	247967	10687.4	36256.8	30482.8	21509.9	2493.66	117387	1368.43	5964.71	225069	906.34	116023	11412.4	1900.6	1134.25	793.611	286580	25981.8	1.32633e+06	1.58546e+06	28329.2	42931.2	11143.5	3258.86	365.272	2313.61	1234.24	2288.29	111973	113999	44119.3	1219.75	34939.9	446768	130521
QC4	9002.24	10232.9	173443	48039.4	3.97696e+06	518812	7367.61	32038.7	214131	1.80986e+06	106584	3164.76	100523	122589	332628	370.174	45390.9	115289	58908.1	4480.29	282052	5475.51	20029	384290	907.055	208738	68512.4	3020.28	103199	9593.89	741597	49941.7	1.90239e+06	2.37007e+06	21032	42480.9	7516.54	3488.68	1086.29	822.82	881.894	7469.46	272906	126459	32459.3	2543.76	41938	575574	311098
[truncated: 647 more columns]

## Sheet: Targeted lipids – NEG mode
	LPC(18:1-d7)+AcO_SPLASH.IS	LPC(14:0)+AcO	LPC(15:0)+AcO	LPC(16:0)+AcO	LPC(16:1)+AcO	LPC(17:0)+AcO	LPC(18:0)+AcO	LPC(18:1)+AcO	LPC(18:2)+AcO	LPC(18:3)+AcO	LPC(19:0)+AcO	LPC(20:0)+AcO	LPC(20:1)+AcO	LPC(20:2)+AcO	LPC(20:3)+AcO	LPC(20:4)+AcO	LPC(20:5)+AcO	LPC(22:4)+AcO	LPC(22:5)+AcO	LPC(22:6)+AcO	PC(15:0_18:1-d7)+AcO_SPLASH.IS	PC(14:0_14:0)+AcO	PC(14:0_15:0)+AcO	PC(14:0_16:0)+AcO	PC(14:0_16:1)+AcO	PC(14:0_17:0)+AcO	PC(14:0_18:0)+AcO	PC(14:0_18:1)+AcO	PC(14:0_18:2)+AcO	PC(14:0_18:3)+AcO	PC(14:0_19:0)+AcO	PC(14:0_20:0)+AcO	PC(14:0_20:1)+AcO	PC(14:0_20:2)+AcO	PC(14:0_20:3)+AcO	PC(14:0_20:4)+AcO	PC(14:0_20:5)+AcO	PC(14:0_22:4)+AcO	PC(14:0_22:5)+AcO	PC(14:0_22:6)+AcO	PC(15:0_15:0)+AcO	PC(15:0_16:0)+AcO	PC(15:0_16:1)+AcO	PC(15:0_17:0)+AcO	PC(15:0_18:0)+AcO	PC(15:0_18:1)+AcO	PC(15:0_18:2)+AcO	PC(15:0_18:3)+AcO	PC(15:0_20:1)+AcO
QC1	2.19786e+07	450547	403071	6.79041e+07	3.0898e+06	759660	3.71154e+07	2.60124e+07	3.22019e+07	815500	105011	240428	640106	542124	1.71044e+06	2.70208e+06	57493	246449	228626	121330	4.39411e+07	881422	110030	7.06292e+06	2.51155e+06	81176.5	234420	5.34305e+06	1.45204e+07	844136	6536.26	476.225	11408.7	66596.3	538654	1.21289e+06	87202.5	27104.4	93451.4	174813	62279.3	731756	235012	20601	60749.8	684161	1.4184e+06	125801	6154.95
pre-NAL1	2.51066e+07	36343.9	749525	1.05069e+07	198886	105745	6.11153e+06	3.36562e+06	5.16413e+06	24446.1	74180.8	68086.9	135773	114356	196277	235931	2964.63	29449.4	17401.5	20983.7	4.24594e+07	377081	73085	4.31001e+06	899732	78295.6	123375	3.40113e+06	6.95332e+06	186691	13336.4	282.265	11079.3	24900.5	122812	441289	5083.23	16076.7	30526.2	93402.1	25975.7	687330	168499	25798.5	54084.7	711795	1.4921e+06	62230.3	18114.1
pre-NAL2	1.46045e+07	2.24921e+06	916964	1.38344e+08	1.15626e+07	1.25255e+06	4.74415e+07	4.36785e+07	5.32214e+07	1.85397e+06	100074	336191	486309	813787	2.22613e+06	3.11272e+06	105831	134342	140816	111526	1.87994e+07	4.91407e+06	357508	2.60892e+07	1.59579e+07	249484	507245	2.15947e+07	6.10287e+07	6.4144e+06	56259	421.607	33911.9	155723	1.77495e+06	5.98152e+06	617851	168244	369550	838778	58079.9	1.82399e+06	864729	31375.2	167769	2.56251e+06	4.68135e+06	435829	14689.2
pre-NAL3	1.54558e+07	114484	209135	3.17511e+07	562324	361915	2.0977e+07	1.27903e+07	1.51276e+07	173101	50306.5	121757	306158	238313	446682	792618	8853.98	68704.1	44701.8	46609.5	3.48307e+07	271901	77914	4.18176e+06	460841	86330.8	144103	2.70189e+06	5.77569e+06	138162	7708.99	1373.38	30629.2	8035.64	91661.8	445386	9843.49	7883.5	21094.9	77852	72867.9	909126	135797	33504.5	54752.2	783084	1.40359e+06	59216.1	13729.7
pre-NAL4	1.84523e+07	201557	284497	4.54924e+07	1.439e+06	438197	2.16108e+07	1.49343e+07	1.33215e+07	160269	56713.2	204057	346264	215850	710148	1.13077e+06	10104	54170.7	46654.9	37164.8	4.81556e+07	293133	70731.8	5.4204e+06	1.57737e+06	168141	134705	3.9609e+06	5.4575e+06	73784.3	20035.4	899.038	25217.1	20843.1	95596.9	576583	5914.8	4727.33	30749.4	129596	48140.7	877882	230467	28591	73359.6	854101	1.16756e+06	51290.7	2315.44
pre-NAL5	1.41976e+07	43002.5	102196	1.00755e+07	317515	122711	7.07098e+06	5.48611e+06	6.59322e+06	69090.2	38381.3	137682	186520	143378	180270	236589	2104.69	22467.7	16092.5	7073.68	3.45353e+07	127043	33923.1	3.2388e+06	294586	48761.5	97873.5	1.00352e+06	2.53715e+06	70099.6	3141.79	491.34	18428.8	27094.9	33567.9	104832	103778	5798.36	13337.7	15022.2	47888	670515	103971	16384.3	30393.1	452432	578931	38433.2	11020
pre-BAL1	6.8802e+07	277665	784889	1.10112e+08	1.19907e+06	1.17157e+06	6.55152e+07	2.23329e+07	1.57331e+07	99405.1	166154	269290	1.18281e+06	853943	779676	937390	8823.54	98404.7	59239.2	67330	1.83884e+08	343807	52057.1	4.88153e+06	552814	36295.2	203239	3.69929e+06	6.50805e+06	144198	16017.3	1843.74	30814.5	48346.2	133431	393501	10320.6	19905.1	5844.01	54959.8	56807.9	442322	184179	96291.2	92557.4	846692	1.64039e+06	82986.3	32532.2
pre-BAL2	8.90321e+06	1.36198e+06	474846	9.76371e+07	1.09547e+07	900783	3.07987e+07	5.4516e+07	9.26698e+07	4.15642e+06	56901.5	127331	262751	1.22246e+06	7.33814e+06	6.94425e+06	328731	506471	688706	644541	1.71843e+07	1.06965e+06	134929	8.2852e+06	3.78172e+06	60006.7	186422	7.52972e+06	2.17272e+07	1.53168e+06	4399.69	770.912	4994.12	87951.8	667827	2.08215e+06	160972	58555.4	150882	258458	58783.7	731969	281118	31702.7	78604.2	855510	1.81294e+06	160467	1634.1
pre-BAL3	2.20669e+07	214469	322064	6.5966e+07	1.17944e+06	787772	4.27359e+07	2.31852e+07	2.2775e+07	362889	88346.3	170482	602982	522074	909671	1.47486e+06	24329	82512	79180.5	91236.5	4.85632e+07	216294	32365.5	3.31343e+06	306083	48897.8	123346	2.48044e+06	4.80522e+06	154851	7829.38	1277.08	11405.5	24522.4	141849	481294	11081.9	15188.4	31026.4	65652.3	29289.2	629173	96257.6	11418.3	73198.8	533988	1.318e+06	42641.8	11535.6
pre-BAL4	2.9834e+07	268393	505485	6.28888e+07	1.80585e+06	632771	3.03149e+07	1.75079e+07	1.81096e+07	183798	80419.2	222832	461486	288356	889273	1.9174e+06	21735.8	85325	76205.7	60823.9	9.12348e+07	183686	41291.6	3.68262e+06	871062	70880.1	117590	4.40233e+06	4.30859e+06	89887.9	4955.21	1394.96	21461.9	16395.1	162625	438016	11257.8	14833.9	33140.4	60847.6	70290.6	621189	176108	34974.3	47574.3	835104	880072	40836.1	14507.8
pre-BAL5	1.77556e+07	72651.3	225133	7.77983e+07	219738	1.14619e+06	6.69891e+07	8.771e+06	1.88977e+06	14917.7	221517	422938	1.3645e+06	454900	127244	160493	1966.22	39490.2	20214.2	6309.24	6.15805e+07	24218.3	11652.9	1.12256e+06	47862.3	13832.6	58240.7	865745	959291	10804.8	5744.74	415.963	9975.17	12021.6	52720.4	69481	60651.8	7409.29	13725	23981.6	27120.4	216460	41040.8	20166.4	14831.5	152098	255748	20179.1	2218.26
QC2	2.14591e+07	440975	420667	6.69451e+07	3.02978e+06	763690	3.65754e+07	2.51825e+07	3.17581e+07	801885	93363	233121	609145	547023	1.70545e+06	2.64601e+06	58101.1	221762	205668	126356	4.19546e+07	882855	84459.2	7.65447e+06	2.6589e+06	61308.7	180721	6.4905e+06	1.52218e+07	772072	5738.63	474.384	18614.8	51984.4	458681	1.34099e+06	97796.3	40264.2	102271	140006	32003.5	733216	241420	33455.5	80058.1	809038	1.40356e+06	91005	18374.8
BAL1	5.33982e+07	74598.4	910863	3.38233e+07	1.05755e+06	452383	4.54641e+07	2.65021e+07	4.0535e+07	441606	121792	258695	824112	719549	2.25423e+06	4.47256e+06	43555	630168	332951	146265	2.01809e+08	188884	80419.9	3.34377e+06	344238	74387.1	263628	2.30448e+06	3.55331e+06	110178	16735.9	1172.51	21770.4	53731.4	118859	261579	3438.84	38816	49332.4	75438.5	90735.3	534964	63078	113099	46136.4	488598	1.07082e+06	187672	19171.2
BAL2	1.37258e+07	391882	311774	1.13002e+08	3.11483e+06	1.77748e+06	7.4647e+07	5.14356e+07	3.87137e+07	973364	133508	259383	650413	1.7146e+06	3.51088e+06	3.94488e+06	71731.6	797550	558457	186635	2.40882e+07	1.62717e+06	139350	1.13822e+07	3.98618e+06	39736.5	231049	1.14064e+07	2.50818e+07	1.81009e+06	2400.38	259.826	12960.5	103081	953867	2.83579e+06	182793	50808.3	228847	316478	47631.9	934063	291436	18428.1	62272.1	1.15148e+06	2.03152e+06	178863	2197.15
BAL3	2.8931e+07	122905	298042	8.18945e+07	1.05218e+06	1.72488e+06	1.0676e+08	4.27966e+07	3.7668e+07	431400	242727	363503	1.61127e+06	1.07365e+06	1.47903e+06	8.67275e+06	49706.9	1.12382e+06	873634	123849	7.2479e+07	99366.5	37015.9	2.17865e+06	150143	51728.8	142667	2.15665e+06	3.20654e+06	97298.5	9377.26	2397.69	14674.1	34407.3	78946.1	353051	6214.7	5631.21	29545.8	66581.6	38295.1	615094	60647.1	38071.3	39976.4	584169	950500	49581.7	7046.94
BAL4	3.11932e+07	315391	692011	1.0449e+08	2.28993e+06	1.50956e+06	7.94616e+07	4.48728e+07	4.14796e+07	717339	182539	472207	1.13009e+06	828713	2.09858e+06	9.36787e+06	77284	793556	649381	134375	9.35166e+07	105537	28131.5	2.89736e+06	620658	51213.8	102562	4.32323e+06	3.76945e+06	64791.8	9111.18	923.222	8346.05	37429.5	217868	463024	14889	13040	42351.9	53161.6	40053.4	446210	68789.1	52337.4	46297.5	637733	753058	93474.7	15235.8
BAL5	2.12399e+07	68956.3	207609	6.48493e+07	513143	1.25002e+06	7.57566e+07	1.3921e+07	1.20002e+07	172203	294045	532415	1.59452e+06	552279	453732	1.715e+06	14377.1	183304	191699	22906.7	6.16002e+07	14942.9	14236.8	1.1044e+06	71717.2	12827.8	65893.9	1.1114e+06	1.03126e+06	4296.86	8008.99	732.757	2480.13	17199.7	72465	97322.1	116671	34932.3	11995.4	13129.1	22652.1	263513	28263.5	43157.1	14454.4	234743	254760	3563.7	6569.93
NAL1	4.48159e+07	94399.2	388374	2.93779e+07	468877	327314	1.74769e+07	7.36639e+06	1.13604e+07	72762.4	98412.3	120110	313512	231677	387163	690778	6254.93	58079.5	56349.8	45387.5	1.43286e+08	586029	160726	6.58243e+06	1.07566e+06	95763.1	273999	4.52484e+06	8.17615e+06	168964	21545.2	2269.2	27904.8	48856.2	353880	606291	28317.9	21733.9	11457.3	88629.8	136342	1.23514e+06	229031	102309	111054	1.17316e+06	2.05929e+06	85879.5	50968.9
NAL2	1.17637e+07	997652	385703	7.54365e+07	6.9338e+06	623097	2.60367e+07	3.27541e+07	5.48624e+07	2.0881e+06	61911.9	161757	266440	700489	3.64515e+06	3.79986e+06	154393	258559	322332	329616	2.13545e+07	1.60819e+06	159732	1.07244e+07	5.10617e+06	108265	200249	9.96333e+06	2.46802e+07	2.01547e+06	8017.23	517.488	22751.5	54975.2	801200	2.55838e+06	178800	61733.6	212382	333069	42904.1	834009	349162	17267.6	70970.5	1.03554e+06	1.99098e+06	195160	9061.52
NAL3	1.77465e+07	188446	334888	5.06345e+07	952954	572789	3.10341e+07	1.90223e+07	1.96587e+07	266109	75547.4	181545	536579	427473	723882	1.51493e+06	18097.4	96089	72043.2	66002.3	4.28279e+07	263824	88669.8	3.8573e+06	455227	49368.4	152210	2.49505e+06	6.17959e+06	174448	8513.97	1087.71	13851.2	26240.3	153364	536825	10478.2	9736.97	17190.5	87207.2	66326.9	689297	83962.2	32716.2	47772.2	734703	1.46741e+06	53732.2	11725.6
NAL4	2.41703e+07	383023	426645	8.34154e+07	2.33691e+06	801248	4.03332e+07	2.23971e+07	1.93963e+07	212214	104120	331402	720662	419688	995183	1.88067e+06	22768.9	83677.2	78776	55075.1	6.66144e+07	277086	27098.2	5.22148e+06	1.12882e+06	41730.6	152352	4.67672e+06	5.93287e+06	71514.2	23608.4	671.112	25089.6	36089	361134	804756	15527.1	15294.6	63678.8	122901	50397.1	584004	218170	28772.6	59843.4	988382	1.03992e+06	23372.9	5218.56
NAL5	2.94001e+07	121828	246442	3.10287e+07	945480	353988	1.71292e+07	1.41664e+07	2.0253e+07	242355	63710.7	185498	434432	364063	500084	953972	17790.7	58264.9	55478	37028.7	9.29742e+07	97957.6	33217.4	2.62023e+06	256051	25570.4	97644.8	773243	2.51009e+06	25508.6	3917.52	621.389	13982.2	43931.4	61327.4	175369	8512.68	12167.4	19693.3	17622.2	17582.4	579756	88037.3	72475.3	16514.2	345885	700726	48186.5	11910.4
QC3	2.14653e+07	442563	411431	6.6041e+07	3.02787e+06	723739	3.67074e+07	2.51629e+07	3.15451e+07	756712	88969.1	231399	581614	594423	1.68466e+06	2.59023e+06	55026.9	238760	205324	127571	4.75032e+07	870276	119729	7.50106e+06	2.46681e+06	34435.3	210500	6.88412e+06	1.4302e+07	938723	7986.57	319.791	11711.2	58652.5	441585	1.21921e+06	79526.1	31702.4	87244.6	174191	34766	765317	250104	31591.4	49456.9	867387	1.52837e+06	101177	6491.05
pre-NAL6	5.26768e+07	342634	775179	7.7981e+07	2.28316e+06	665127	3.09052e+07	3.5816e+07	2.75272e+07	214862	153225	418549	1.62687e+06	490544	770255	1.95739e+06	35625.1	82760.3	101526	73899.6	1.58537e+08	295084	51163.9	7.17383e+06	642047	78881.8	198178	4.45905e+06	4.18527e+06	52491.2	5592.35	1937.06	20342.2	54026.6	135904	276082	5209.05	39029.3	45619.2	38631.5	102231	1.35673e+06	254261	114027	113728	1.363e+06	1.39151e+06	105967	24651.4
pre-BAL6	2.51621e+07	219965	344835	6.50468e+07	1.25698e+06	606513	2.84913e+07	2.13108e+07	1.36242e+07	89445.9	86814.4	218146	944061	366455	474112	905806	15489	43697.5	55228	32552.1	8.31461e+07	80485.8	19604	2.16219e+06	207903	69002.7	100547	1.37056e+06	1.77469e+06	10705.5	9685.44	1225.88	7498.68	15828.1	77062.3	244597	9342.72	11711.5	23773.1	49750.1	19769.8	448375	51449	74539.5	27558.5	402153	529339	37130.1	7623.7
BAL6	2.49835e+07	195396	341468	7.27226e+07	1.12571e+06	999872	4.78661e+07	3.14265e+07	3.16055e+07	327414	142889	322891	1.65394e+06	710798	1.03465e+06	5.38542e+06	20799.2	376364	392248	53261.8	8.05535e+07	66252.4	12000.2	1.69895e+06	95471.9	11055.5	96074.6	1.57799e+06	1.53327e+06	16315.3	1482.77	809.555	15071.1	35259.7	64639.7	209643	13536.6	12148.5	21955	39550	41318	419112	57557.4	63490.5	29820.9	338867	468495	35033.6	10649.5
NAL6	2.4826e+07	222634	317431	5.68413e+07	1.33482e+06	554325	2.62895e+07	2.02361e+07	1.94164e+07	189000	91343.6	265880	910517	316178	549330	1.27172e+06	21674.1	59936.9	68054.7	49462.2	8.26943e+07	106770	50999.7	2.46404e+06	252490	44997.3	89321.8	2.21563e+06	3.06928e+06	27257.5	7361.7	1097.17	20563.6	34884.9	141522	487557	17619.6	23492.7	40799.7	53178.7	33004.9	482193	89923.6	68832.1	45718.7	601729	845585	11918.5	12818.4
pre-NAL7	4.29443e+07	647722	750124	1.06732e+08	4.18525e+06	985110	5.46254e+07	4.39601e+07	8.19665e+07	1.85502e+06	214205	745465	1.08932e+06	913286	2.12226e+06	2.74343e+06	27028.7	215706	140203	89422.9	1.27128e+08	722368	81962.7	9.21264e+06	1.83821e+06	40122.4	440687	6.76249e+06	1.07014e+07	181133	22486.6	1728.15	24448.8	72039.8	317034	693265	4816.82	67118.2	77012	74391.3	106673	928460	237943	51953.8	56495.1	1.11528e+06	1.7188e+06	80761.9	8332.84
pre-BAL7	7.24269e+07	608358	1.1778e+06	1.14722e+08	2.82439e+06	974259	5.68742e+07	3.23909e+07	5.5093e+07	879603	175583	545001	838863	676643	1.42035e+06	2.37201e+06	25562.4	151456	138476	61964.4	3.19758e+08	336312	53985.4	5.11862e+06	984761	119369	314340	4.35849e+06	4.97174e+06	142282	26856.2	6309.65	19200.3	86223	254816	480021	12788.8	26506.1	31056.7	66581.9	81397.7	347103	77854.6	161043	53698.8	591525	948900	186080	9643.83
BAL7	7.24169e+07	400263	1.24411e+06	6.10625e+07	3.61159e+06	1.52891e+06	5.52791e+07	5.01375e+07	5.27233e+07	650722	216352	563759	790561	979148	3.34854e+06	1.04987e+07	88557.5	2.41972e+06	1.07046e+06	148676	3.01411e+08	243739	30947	4.17991e+06	487557	142352	279961	2.80282e+06	3.49259e+06	109812	32026.9	3686.61	22897	24340.4	141743	442367	42094.5	74280.7	60468.2	29836.4	112364	436796	81901.9	216214	163454	296960	742851	452000	36770.5
NAL7	3.91392e+07	822455	748778	1.30674e+08	3.99976e+06	1.20766e+06	6.58108e+07	4.44795e+07	7.84842e+07	1.36827e+06	227813	726231	1.25452e+06	985015	2.1622e+06	2.97127e+06	53031.8	192807	135734	112009	1.10735e+08	653638	79472.3	7.04835e+06	1.33958e+06	16412	329777	4.84944e+06	8.51491e+06	123370	2295.98	1559.65	61060	56166.9	243056	805568	16857.3	63947.1	52820.9	114827	60121.7	797822	169546	74786.9	54445.9	740382	1.32156e+06	91059.6	9675.74
pre-NAL8	2.48174e+07	311426	238538	4.99518e+07	4.02306e+06	161171	1.88965e+07	2.2814e+07	2.29854e+07	608027	46316.4	196513	549572	303859	1.40846e+06	1.46954e+06	39378.8	94419.9	95576.9	48730.9	5.87531e+07	1.5601e+06	102263	1.7684e+07	6.04958e+06	88616.7	566631	1.05232e+07	7.65902e+06	200386	10406	707.317	31123.9	53097.8	264513	954703	59139.8	25757.8	38374.9	96776.4	79160.5	1.17623e+06	356840	37636.4	98412.7	931055	774915	58501.1	11592
pre-BAL8	2.06328e+07	227166	209864	4.0749e+07	2.7336e+06	170818	1.5189e+07	1.611e+07	1.59068e+07	341581	33644.6	115191	347697	234212	1.01855e+06	1.01573e+06	27269.5	68820.1	66860.4	48000.8	5.75384e+07	715317	75822.1	8.25975e+06	3.052e+06	18787.3	256419	5.80534e+06	4.35441e+06	53032.6	4676.89	982.911	9687.07	28923.3	229621	465890	22099.4	2877.83	22874.3	62195.7	48596	621296	203953	36287.4	71172.3	503791	529268	27273.6	5538.06
BAL8	2.17572e+07	326054	405999	8.96534e+07	2.81156e+06	753641	4.94881e+07	4.09039e+07	4.11416e+07	512811	92433	258014	1.00813e+06	832136	1.92492e+06	4.85426e+06	44493.5	570989	491336	61039.8	5.84785e+07	745318	40221.7	8.20176e+06	2.79437e+06	49790.4	264917	4.7144e+06	4.14924e+06	105153	11109.6	750.775	32145.1	45148.4	218610	514745	12997.9	10583.9	20277.2	79693.3	30992.6	555507	154488	32287.7	32382.4	525113	416598	34899.7	9157.97
NAL8	1.95838e+07	300282	236597	4.97414e+07	3.11633e+06	222978	2.01461e+07	1.91312e+07	1.91453e+07	392411	45111.1	166957	470313	309778	1.26718e+06	1.40772e+06	37046.2	97844.4	92419.5	66772.3	5.26499e+07	997794	78036.6	1.12459e+07	3.64318e+06	46186.3	334852	5.87405e+06	6.1684e+06	79826.1	10737.8	473.643	42220	36564.2	244333	773441	27450.9	22971.2	45466.7	69109.8	65528.4	660259	278862	18468.6	29583.8	765341	519446	47504.6	24168.1
QC4	2.09658e+07	442287	445497	6.60742e+07	3.106e+06	722114	3.64894e+07	2.46912e+07	3.11074e+07	797667	95093.5	232202	623978	546171	1.71509e+06	2.62133e+06	56415.3	237885	193290	127786	4.16717e+07	864525	76740.1	7.03405e+06	2.6333e+06	64890.9	210535	5.97874e+06	1.29273e+07	867092	9691.51	341.17	20761.6	52530.2	422668	1.31543e+06	90319.3	25823.1	117231	143615	52251.5	757142	259270	48404.8	56146.5	814341	1.46746e+06	76084.3	9247.71
[truncated: 797 more columns]
